# Supplementary material for: Emergence of the Synucleins
Source: Biology (Basel). 2023 Jul 27;12(8):1053. doi: 10.3390/biology12081053 (PMC10451939; doi:10.3390/biology12081053)
Supplement: Supplementary file 1 [file biology-12-01053-s001.zip]

Archive with 6 entries (6 files):
- Supplementary File S1.txt
- Supplementary File S2.txt
- Supplementary File S3.xlsx
- Supplementary File S4.xlsx
- Supplementary File S5.xlsx
- Supplementary File S6.pdf
