# Supplementary material for: Emergence of the Synucleins
Source: Biology (Basel). 2023 Jul 27;12(8):1053. doi: 10.3390/biology12081053 (PMC10451939; doi:10.3390/biology12081053)
Supplement: Supplementary file 1 [file biology-12-01053-s001.zip › Supplementary File S3.xlsx]

## Sheet: Hoja1
Pairs of ohnologs located on human chromosomes 2, 4, 5, 8 and 10
AAK1	BMP2K		Chrom. 2
ACTR1B	ACTR1A		Chrom. 4
ALMS1	C10orf90		Chrom. 5
ANKRD17	ANKHD1-EIF4EBP3 , ANKHD1		Chrom. 8
AP3M1	AP3M2		Chrom. 10
ARID5A	ARID5B
ARL10	ARL9
ARSB, ARSI	ARSJ
ATAD2B	ATAD2
ATP6V1C1	ATP6V1C2
BMPR1A	BMPR1B
BNIP3	BNIP3L
BTRC	FBXW11
CASP3	CASP7
CCDC109B	MCU
CCNJ	CCNJL
CCNYL1	CCNY
CDHR1	CDHR2
CISD2	CISD1
CNOT6	CNOT6L
CNOT8	CNOT7
CPLX1	CPLX2
CSGALNACT1	CSGALNACT2
CTBP2	CTBP1
CYP26C1	CYP26B1
DCK	DGUOK
DDHD2	SEC23IP
DDIT4L	DDIT4
DQX1	DHX32
DRD1	DRD5
EFR3B	EFR3A
EIF4E	EIF4E1B
ELOVL6	ELOVL3
EMX2	EMX1
EPC2	EPC1
ERLIN1	ERLIN2
ETNPPL	PHYKPL
EXOC6B	EXOC6
FAM114A2	FAM114A1
FAM149B1	FAM149A
FGF2	FGF1
FNIP2	FNIP1
FZD5	FZD8
G3BP2	G3BP1
GAD1	GAD2
GALNT10	GALNTL6
GFPT2	GFPT1
GNPDA1	GNPDA2
GOLGA7	GOLGA7B
GOT1	GOT1L1
GPAT2	GPAM
GPAT3	GPAT4
GRPEL1	GRPEL2
GRXCR2	GRXCR1
HAND1	HAND2
HERC4	HERC3
HMX3 | HMX2	HMX1
HNRNPD | HNRNPDL	HNRNPAB
IKBKB	CHUK
INPP4B	INPP4A
KAT6A	KAT6B
KLF11	KLF10
KLF6	KLF7
KLHL3	KLHL2
LAPTM4B	LAPTM4A
LARP1	LARP1B
LBX1	LBX2
LCOR	LCORL
LDB2	LDB1
LETM2	LETM1
LMAN2L	LMAN2
LRRTM2	LRRTM4 | LRRTM1
MAT1A	MAT2A
MOB1A	MOB1B
MTHFD2	MTHFD2L
MYO3A	MYO3B
MYOF	MYO3B
NFKB2	NFKB1
NKX3-2	NKX3-1
NKX6-3	NKX6-1
NPAS2	CLOCK
NPFFR2	NPFFR1
NRBP2	NRBP1
NT5C2	NT5DC4
OSR1	OSR2
P4HA2	P4HA1
PAPSS1	PAPSS2
PCBD2	PCBD1
PDCL3	PDCL2
PHYHIPL	PHYHIP
PIK3AP1	BANK1
PLPP5	PLPP4
POLB	POLL
PPA1	PPA2
PPP1R3C	PPP1R3B
PROM2	PROM1
PWWP2B	PWWP2A
PXDN	PXDNL
R3HCC1	R3HCC1L
RGS10	RGS12
RHOBTB2	RHOBTB1
RNF150	RNF130
RRM2	RRM2B
RTKN	RTKN2
RXFP1	RXFP3
SAP30L	SAP30
SAR1B	SAR1A
SCD5	SCD
SEC24B	SEC24A
SEC24C	SEC24D
SEC31A	SEC31B
SFRP5	SFRP1
SFXN3	SFXN1
SGMS1	SGMS2
SH3RF1	SH3RF3
SLC18A1	SLC18A2
SLC25A37	SLC25A28
SLC34A1	SLC34A2
SLC39A8	SLC39A14
SLK	STK10
SNTG2	SNTG1
SPARC	SPARCL1
STAM	STAM2
STAMBP	STAMBPL1
STC1	STC2
STOX1	STOX2
TBC1D14	TBC1D12
TCERG1L	TCERG1
TCF23	TCF24
TIA1	TIAL1
TNIP3	TNIP1
TNKS2	TNKS
TNPO1	TNPO2
TSGA10	CEP135
UBTD1	UBTD2
USP53	USP54
WNT8B	WNT8A
XPO7	RANBP17
YIPF7	YIPF5
ZEB1	ZEB2
ZNF503	ZNF703
							CAPRIN1
			FABP7
			NEFH
							RBP7
			EPHA5
			FGF5
			FGR | LCK
							EPHB2 | EPHA8	EPHB1	EPHA4
							FGF14
			| ITGA1
			RP11-290H9.2 , ITGB3
			KCNJ12 , KCNJ18
							ITGB2
							KCNJ9 | KCNJ10	KCNJ3
			MMP16
							MMP11
			SSTR5
			PKP4
			SLC5A12
							SLC5A3	SLC5A11
			TRIM46
							MID2	TRIM9	TRIM67	TRIM36
