# Supplementary material for: Emergence of the Synucleins
Source: Biology (Basel). 2023 Jul 27;12(8):1053. doi: 10.3390/biology12081053 (PMC10451939; doi:10.3390/biology12081053)
Supplement: Supplementary file 1 [file biology-12-01053-s001.zip › Supplementary File S4.xlsx]

## Sheet: Chrom 41 vs. human
Comparison of proteins from Petromyzon chrom. 41 vs human proteins
In yellow, duplicated lamprey genes in this sams chromosome, which, to avoid redundancy, were not included in the analyses. In green, synuclein genes. NO: genes without significant hits in humans
Petromyzon protein	TOP HIT in HUMAN		SECOND		THIRD		Petromyzon gene
>lcl|NC_046109.1_prot_XP_032825009.1_25372	LRRC18	10q11	PIDD1	11p15	LRRC8D	1p22	gene=LOC116950933]
>lcl|NC_046109.1_prot_XP_032824965.1_25037	MARCHF8	10q11	MARCHF1	4q32	MARCHF6	5p15	gene=LOC116950910]
>lcl|NC_046109.1_prot_XP_032825155.1_25054	NPY4R2	10q11	NPY4R	10q11	NPY2R	4q32	gene=LOC116951001]
>lcl|NC_046109.1_prot_XP_032824989.1_25320	RBP3	10q11					gene=RBP3]
>lcl|NC_046109.1_prot_XP_032825345.1_25039	RET	10q11	FGFR2	10q26	FGFR3	4p16	gene=RET]
>lcl|NC_046109.1_prot_XP_032825298.1_25055	ZFAND4	10q11	UBA52	19p13	ZFAND5	9q21	gene=LOC116951052]
>lcl|NC_046109.1_prot_XP_032825105.1_24991	CCAR1	10q21	CCAR2	8p21			gene=CCAR1]
>lcl|NC_046109.1_prot_XP_032825310.1_25394	CCDC6	10q21					gene=CCDC6]
>lcl|NC_046109.1_prot_XP_032825341.1_25192	TFAM	10q21	UBTFL1	11q14	HMG20B	19p13	gene=TFAM]
>lcl|NC_046109.1_prot_XP_032824946.1_25428	ANXA7	10q22	ANXA11	10q22	ANXA6	5q33	gene=LOC116950899]
>lcl|NC_046109.1_prot_XP_032824997.1_25352	CHCHD1	10q22					gene=CHCHD1]
>lcl|NC_046109.1_prot_XP_032824908.1_25100	DNAJB12	10q22	DNAJC18	5q31	DNAJA4	15q25	gene=LOC116950883]
>lcl|NC_046109.1_prot_XP_032825139.1_25260	DNAJC9	10q22	DNAJB11	3q27	DNAJB12	10q22	gene=DNAJC9]
>lcl|NC_046109.1_prot_XP_032825380.1_25374	EIF4EBP2	10q22	EIF4EBP1	8p11	EIF4EBP3	5q31	gene=LOC116951091]
>lcl|NC_046109.1_prot_XP_032825074.1_25114	LRRC20	10q22	LRSAM1	9q33	SCRIB	8q24	gene=LRRC20]
>lcl|NC_046109.1_prot_XP_032825191.1_25348	NDST2	10q22	NDST1	5q33	NDST3	4q26	gene=LOC116951028]
>lcl|NC_046109.1_prot_XP_032825081.1_25067	PALD1	10q22					gene=LOC116950969]
>lcl|NC_046109.1_prot_XP_032825062.1_25082	PLA2G12B	10q22					gene=LOC116950958]
>lcl|NC_046109.1_prot_XP_032825347.1_25052	PSAP	10q22	SFTPB	2p11			gene=LOC116951078]
>lcl|NC_046109.1_prot_XP_032825044.1_25252	SEC24C	10q22	SEC24D	4q26	SEC24B	4q25	gene=SEC24C]
>lcl|NC_046109.1_prot_XP_032824991.1_25164	SLC29A3	10q22	SLC29A1	6p21	SLC29A2	11q13	gene=SLC29A3]
>lcl|NC_046109.1_prot_XP_032824931.1_25109	SPOCK2	10q22	SPOCK3	4q32	SPOCK1	5q31	gene=LOC116950893]
>lcl|NC_046109.1_prot_XP_032825099.1_25143	TBATA	10q22					gene=LOC116950977]
>lcl|NC_046109.1_prot_XP_032825011.1_25049	TSPAN15	10q22	TSPAN33	7q32	TSPAN5	4q23	gene=LOC116950935]
>lcl|NC_046109.1_prot_XP_032824894.1_25385	USP54	10q22	USP53	4q26			gene=LOC116950878]
>lcl|NC_046109.1_prot_XP_032825040.1_25349	ZSWIM8	10q22	ZSWIM4	19p13	ZSWIM5	1p34	gene=ZSWIM8]
>lcl|NC_046109.1_prot_XP_032825000.1_25084	DYDC1	10q23	DYDC2	10q23			gene=LOC116950929]
>lcl|NC_046109.1_prot_XP_032825332.1_25191	GLUD1	10q23	GLUD2	Xq24			gene=LOC116951068]
>lcl|NC_046109.1_prot_XP_032825296.1_25285	HELLS	10q23	CHD6	20q12	CHD7	8q12	gene=HELLS]
>lcl|NC_046109.1_prot_XP_032825322.1_25177	LDB3	10q23	PDLIM5	4q22	PDLIM7	5q35	gene=PDLIM5]
>lcl|NC_046109.1_prot_XP_032824884.1_25018	MINPP1	10q23					gene=LOC116950873]
>lcl|NC_046109.1_prot_XP_032825031.1_25026	MINPP1	10q23					gene=LOC116950942]
>lcl|NC_046109.1_prot_XP_032825337.1_25182	PAX2	10q24	PAX5	9p13	PAX8	2q14	gene=LOC116951072]
>lcl|NC_046109.1_prot_XP_032824893.1_25421	PIK3AP1	10q24	BANK1	4q24			gene=LOC116950877]
>lcl|NC_046109.1_prot_XP_032825258.1_25249	RRP12	10q24					gene=RRP12]
>lcl|NC_046109.1_prot_XP_032825144.1_25380	SEC31B	10q24	SEC31A	4q21			gene=LOC116950995]
>lcl|NC_046109.1_prot_XP_032825151.1_25006	TCF7L2	10q25	TCF7L1	2p11	TCF7	5q31	gene=LOC116950998]
>lcl|NC_046109.1_prot_XP_032824982.1_25270	ZDHHC6	10q25	ZDHHC3	3p21	ZDHHC7	16q24	gene=LOC116950920]
>lcl|NC_046109.1_prot_XP_032824983.1_25271	ZDHHC6	10q25	ZDHHC3	3p21	ZDHHC7	16q24	gene=LOC116950920]
>lcl|NC_046109.1_prot_XP_032825152.1_25017	GLYATL1B	11q12	GLYATL1	11q12	GLYATL3	6p12	gene=LOC116950999]
>lcl|NC_046109.1_prot_XP_032824889.1_25024	GLYATL1B	11q12	GLYATL1	11q12	GLYATL3	6p12	gene=LOC116950875]
>lcl|NC_046109.1_prot_XP_032824942.1_25030	ADIPOR2	12p13	PAQR4	16p13	PAQR5	15q23	gene=PAQR3]
>lcl|NC_046109.1_prot_XP_032824943.1_24981	LTBR	12p13	TNFRSF25	1p36	TNFRSF14	1p36	gene=LOC116950897]
>lcl|NC_046109.1_prot_XP_032825043.1_24984	C1QTNF9	13q12	C1QTNF9B	13q12	ADIPOQ	3q27	gene=LOC116950949]
>lcl|NC_046109.1_prot_XP_032824891.1_25016	C1QTNF9B	13q12	C1QTNF9	13q12	ADIPOQ	3q27	gene=LOC116950876]
>lcl|NC_046109.1_prot_XP_032825153.1_25023	C1QTNF9B	13q12	C1QTNF9	13q12	ADIPOQ	3q27	gene=LOC116951000]
>lcl|NC_046109.1_prot_XP_032825302.1_25423	MIPEP	13q12	THOP1	19p13	NLN	5q12	gene=MIPEP]
>lcl|NC_046109.1_prot_XP_032824964.1_25096	BMP4	14q22	GDF5	20q11	GDF7	2p24	gene=LOC116950907]
>lcl|NC_046109.1_prot_XP_032825175.1_25375	STOML1	15q24	STOML3	13q13	STOM	9q33	gene=LOC116951015]
>lcl|NC_046109.1_prot_XP_032825303.1_25425	AATF	17q12					gene=AATF]
>lcl|NC_046109.1_prot_XP_032824947.1_25426	TADA2A	17q12	TADA2B	4p16			gene=TADA2A]
>lcl|NC_046109.1_prot_XP_032825196.1_25009	PTRH2	17q23					gene=LOC116951033]
>lcl|NC_046109.1_prot_XP_032824981.1_25269	DAPK3	19p13	MAP3K10	19q13	MAP3K9	14q24	gene=LOC116950918]
>lcl|NC_046109.1_prot_XP_032824980.1_25265	MAN2B1	19p13	MAN2A1	5q21	MAN2B2	4p16	gene=MAN2B1]
>lcl|NC_046109.1_prot_XP_032824961.1_25137	SLC25A24	1p13	SLC25A23	19p13	SLC25A25	9q34	gene=SLC25A16]
>lcl|NC_046109.1_prot_XP_032824882.1_25413	TM2D1	1p31	TM2D3	15q26	TM2D2	8p11	gene=TM2D1]
>lcl|NC_046109.1_prot_XP_032825038.1_25278	ZSCAN20	1p35					gene=LOC116950945]
>lcl|NC_046109.1_prot_XP_032825094.1_25256	TNFRSF4	1p36	TNFRSF11B	8q24	LTBR	12p13	gene=LOC116950973]
>lcl|NC_046109.1_prot_XP_032825112.1_24986	DCST2	1q21	DCST1	1q21			gene=DCSTAMP]
>lcl|NC_046109.1_prot_XP_032825128.1_25365	CDS2	20p12	CDS1	4q21			gene=LOC116950985]
>lcl|NC_046109.1_prot_XP_032825129.1_25366	CDS2	20p12	CDS1	4q21			gene=LOC116950985]
>lcl|NC_046109.1_prot_XP_032825185.1_25361	SLC23A2	20p13	SLC23A1	5q31	SLC23A3	2q35	gene=LOC116951024]
>lcl|NC_046109.1_prot_XP_032825110.1_24985	OCSTAMP	20q13					gene=OCSTAMP]
>lcl|NC_046109.1_prot_XP_032824905.1_25377	ATOH8	2p11	NEUROD1	2q31	NEUROD2	17q12	gene=ATOH8]
>lcl|NC_046109.1_prot_XP_032825262.1_25048	TACR1	2p12	NPY2R	4q32	NPFFR2	4q13	gene=LOC116951045]
>lcl|NC_046109.1_prot_XP_032825125.1_25014	AAK1	2p13	BMP2K	4q21	GAK	4p16	gene=LOC116950983]
>lcl|NC_046109.1_prot_XP_032825176.1_25317	ANTXR1	2p13	ANTXR2	4q21	ANTXRL	10q11	gene=LOC116951016]
>lcl|NC_046109.1_prot_XP_032825339.1_25195	ANXA4	2p13	ANXA11	10q22	ANXA5	4q27	gene=LOC116951073]
>lcl|NC_046109.1_prot_XP_032825346.1_25316	GFPT1	2p13	GFPT2	5q35	PPAT	4q12	gene=LOC116951077]
>lcl|NC_046109.1_prot_XP_032825263.1_25154	TGFA	2p13	NRG2	5q31	MSANTD3-TMEFF1	9q31	gene=LOC116951046]
>lcl|NC_046109.1_prot_XP_032824876.1_25407	C2orf69	2q33					gene=C41H2orf69]
>lcl|NC_046109.1_prot_XP_032824918.1_25404	ADIPOQ	3q27	C1QTNF5	11q23	C1QTNF9	13q12	gene=LOC116950888]
>lcl|NC_046109.1_prot_XP_032825161.1_25181	DOK7	4p16	DOK4	16q21	DOK5	20q13	gene=LOC116951007]
>lcl|NC_046109.1_prot_XP_032825357.1_25065	ADAMTS3	4q13	ADAMTS2	5q35	ADAMTS14	10q22	gene=LOC116951081]
>lcl|NC_046109.1_prot_XP_032825350.1_25058	ANKRD17	4q13	ANKHD1-EIF4EBP3	5q31	ANKRD50	4q28	gene=LOC116951079]
>lcl|NC_046109.1_prot_XP_032825140.1_25155	BTC	4q13	TGFA	2p13	NRG2	5q31	gene=LOC116950993]
>lcl|NC_046109.1_prot_XP_032824962.1_25135	DCK	4q13	TK2	16q21	DGUOK	2p13	gene=DCK]
>lcl|NC_046109.1_prot_XP_032825184.1_25115	NPFFR2	4q13	CCKAR	4p15	HCRTR1	1p35	gene=NPFFR1]
>lcl|NC_046109.1_prot_XP_032824927.1_25121	SLC4A4	4q13	SLC4A10	2q24	SLC4A8	12q13	gene=LOC116950890]
>lcl|NC_046109.1_prot_XP_032824929.1_25123	SLC4A4	4q13	SLC4A10	2q24	SLC4A8	12q13	gene=LOC116950891]
>lcl|NC_046109.1_prot_XP_032825150.1_24980	ARHGAP24	4q21	ARHGAP22	10q11	ARHGAP25	2p13	gene=LOC116950997]
>lcl|NC_046109.1_prot_XP_032825311.1_25355	CXCL9	4q21	CXCL2	4q13	CXCL3	4q13	gene=LOC116951061]
>lcl|NC_046109.1_prot_XP_032824988.1_25266	ENOPH1	4q21					gene=ENOPH1]
>lcl|NC_046109.1_prot_XP_032824990.1_25321	FGF5	4q21	FGF6	12p13	FGF4	11q13	gene=LOC116950924]
>lcl|NC_046109.1_prot_XP_032825168.1_24977	MAPK10	4q21	MAPK8	10q11	MAPK9	5q35	gene=LOC116951012]
>lcl|NC_046109.1_prot_XP_032825069.1_25383	MRPL1	4q21					gene=MRPL1]
>lcl|NC_046109.1_prot_XP_032825060.1_25318	PRDM8	4q21	ZNF488	10q11	ZNF333	19p13	gene=ZNF488]
>lcl|NC_046109.1_prot_XP_032825077.1_25103	USO1	4q21					gene=USO1]
>lcl|NC_046109.1_prot_XP_032825007.1_25369	WDFY3	4q21	WDFY4	10q11	LYST	1q42	gene=WDFY3]
>lcl|NC_046109.1_prot_XP_032825156.1_25079	ABCG2	4q22	ABCG1	21q22	ABCG5	2p21	gene=LOC116951002]
>lcl|NC_046109.1_prot_XP_032825334.1_25180	BMPR1B	4q22	BMPR1A	10q23	TGFBR1	9q22	gene=BMPR1B]
>lcl|NC_046109.1_prot_XP_032825159.1_25168	CCSER1	4q22	CCSER2	10q23			gene=LOC116951005]
>lcl|NC_046109.1_prot_XP_032825362.1_25169	GRID2	4q22	GRID1	10q23	GRIK1	21q21	gene=LOC116951086]
>lcl|NC_046109.1_prot_XP_032825158.1_25163	GRID2	4q22	GRID1	10q23	GRIA2	4q32	gene=LOC116951004]
>lcl|NC_046109.1_prot_XP_032825358.1_25057	PPM1K	4q22	PPM1L	3q25	PPM1E	17q22	gene=LOC116951082]
>lcl|NC_046109.1_prot_XP_032825344.1_25190	SNCA	4q22	SNCG	10q23	SNCB	5q35	gene=LOC116951075]
>lcl|NC_046109.1_prot_XP_032825096.1_25142	ADH1B	4q23	ADH1A	4q23	ADH6	4q23	gene=ADH5]
>lcl|NC_046109.1_prot_XP_032825160.1_25363	C4orf54	4q23					gene=LOC116951006]
>lcl|NC_046109.1_prot_XP_032825093.1_25071	DAPP1	4q23	PLEKHH1	14q24	CYTH1	17q25	gene=LOC116950972]
>lcl|NC_046109.1_prot_XP_032824883.1_25140	EIF4E	4q23	EIF4E1B	5q35	EIF4E2	2q37	gene=LOC116950872]
>lcl|NC_046109.1_prot_XP_032825095.1_25141	METAP1	4q23	METAP1D	2q31			gene=METAP1]
>lcl|NC_046109.1_prot_XP_032825304.1_25152	MTTP	4q23					gene=LOC116951057]
>lcl|NC_046109.1_prot_XP_032825010.1_25373	CISD2	4q24	CISD1	10q21			gene=CISD2]
>lcl|NC_046109.1_prot_XP_032825325.1_25193	MANBA	4q24					gene=MANBA]
>lcl|NC_046109.1_prot_XP_032825135.1_25257	NFKB1	4q24	NFKB2	10q24	REL	2p16	gene=LOC116950991]
>lcl|NC_046109.1_prot_XP_032825065.1_25116	PPA2	4q24					gene=LOC116950959]
>lcl|NC_046109.1_prot_XP_032824925.1_25117	TET2	4q24	TET3	2p13	TET1	10q21	gene=LOC116950889]
>lcl|NC_046109.1_prot_XP_032824900.1_25343	ALPK1	4q25	EEF2K	16p12	TRPM6	9q21	gene=ALPK1]
>lcl|NC_046109.1_prot_XP_032825222.1_25199	ANK2	4q25	ANK3	10q21	ANK1	8p11	gene=LOC116951038]
>lcl|NC_046109.1_prot_XP_032825312.1_25338	AP1AR	4q25					gene=AP1AR]
>lcl|NC_046109.1_prot_XP_032825029.1_25080	CASP6	4q25	CASP7	10q25	CASP3	4q35	gene=CASP6]
>lcl|NC_046109.1_prot_XP_032825134.1_25126	CFI	4q25	TMPRSS9	19p13	TMPRSS6	22q12	gene=CFI]
>lcl|NC_046109.1_prot_XP_032825165.1_25315	DC2	4q25	OSTCP2	1p36			gene=LOC116951009]
>lcl|NC_046109.1_prot_XP_032825126.1_25015	HADH	4q25	EHHADH	3q27			gene=HADH]
>lcl|NC_046109.1_prot_XP_032825193.1_25342	NEUROG2	4q25	NEUROG3	10q22	NEUROG1	5q31	gene=NEUROG2]
>lcl|NC_046109.1_prot_XP_032825042.1_25094	PITX2	4q25	PITX1	5q31	PITX3	10q24	gene=PITX1]
>lcl|NC_046109.1_prot_XP_032825194.1_25007	SEC24B	4q25	SEC24A	5q31	SEC24C	10q22	gene=LOC116951032]
>lcl|NC_046109.1_prot_XP_032825181.1_24982	CAMK2D	4q26	CAMK2A	5q32	CAMK2B	7p13	gene=LOC116951021]
>lcl|NC_046109.1_prot_XP_032825071.1_25392	MYOZ2	4q26	MYOZ3	5q33	MYOZ1	10q22	gene=LOC116950964]
>lcl|NC_046109.1_prot_XP_032825004.1_25351	PRSS12	4q26	DMBT1	10q26	SSC5D	19q13	gene=LOC116950930]
>lcl|NC_046109.1_prot_XP_032825164.1_25251	SYNPO2	4q26	PDLIM3	4q35	SHROOM4	Xp11	gene=LOC116951008]
>lcl|NC_046109.1_prot_XP_032824930.1_25250	SYNPO2	4q26	SYNPO	5q33			gene=LOC116950892]
>lcl|NC_046109.1_prot_XP_032825036.1_25197	UGT8	4q26	UGT2B17	4q13	UGT1A10	2q37	gene=UGT8]
>lcl|NC_046109.1_prot_XP_032825015.1_25043	ANXA5	4q27	ANXA4	2p13	ANXA8	10q11	gene=LOC116950937]
>lcl|NC_046109.1_prot_XP_032825192.1_25042	PRDM5	4q27	ZNF676	19p12	ZNF85	19p12	gene=PRDM5]
>lcl|NC_046109.1_prot_XP_032825179.1_25111	CPE	4q32	CPN1	10q24	CPXM2	10q26	gene=CPE]
>lcl|NC_046109.1_prot_XP_032825180.1_25113	MSMO1	4q32	CH25H	10q23	SC5D	11q23	gene=MSMO1]
>lcl|NC_046109.1_prot_XP_032825066.1_25053	NPY5R	4q32	NPY2R	4q32	NPY4R2	10q11	gene=NPY5R]
>lcl|NC_046109.1_prot_XP_032825371.1_25327	RAPGEF2	4q32	RAPGEF6	5q31	RAPGEF4	2q31	gene=LOC116951089]
>lcl|NC_046109.1_prot_XP_032825363.1_25322	ACSL1	4q35	ACSL6	5q31	ACSL5	10q25	gene=LOC116951088]
>lcl|NC_046109.1_prot_XP_032825116.1_24996	C4orf47	4q35					gene=C41H4orf47]
>lcl|NC_046109.1_prot_XP_032824977.1_25273	CCDC110	4q35					gene=LOC116950916]
>lcl|NC_046109.1_prot_XP_032824944.1_25429	CYP4V2	4q35	CYP4F3	19p13	CYP4F2	19p13	gene=LOC116950898]
>lcl|NC_046109.1_prot_XP_032825291.1_25279	FAM149A	4q35	FAM149B1	10q22			gene=LOC116951048]
>lcl|NC_046109.1_prot_XP_032825021.1_25309	PDLIM3	4q35	PDLIM1	10q23	PDLIM4	5q31	gene=LOC116950939]
>lcl|NC_046109.1_prot_XP_032825282.1_25287	SORBS2	4q35	SORBS1	10q24			gene=LOC116951047]
>lcl|NC_046109.1_prot_XP_032825089.1_25077	CAMLG	5q31					gene=CAMLG]
>lcl|NC_046109.1_prot_XP_032825090.1_25078	CAMLG	5q31					gene=CAMLG]
>lcl|NC_046109.1_prot_XP_032825067.1_25396	CXCL14	5q31					gene=CXCL14]
>lcl|NC_046109.1_prot_XP_032825120.1_25397	FAM13B	5q31	FAM13A	4q22	FAM13C	10q21	gene=LOC116950982]
>lcl|NC_046109.1_prot_XP_032825148.1_25261	FNIP1	5q31	FNIP2	4q32			gene=LOC116950996]
>lcl|NC_046109.1_prot_XP_032824969.1_25088	MACROH2A1	5q31	H2AC21	1q21	H2AX	11q23	gene=LOC116950914]
>lcl|NC_046109.1_prot_XP_032825300.1_25359	MZB1	5q31					gene=MZB1]
>lcl|NC_046109.1_prot_XP_032825189.1_25093	PCBD2	5q31	PCBD1	10q22			gene=PCBD2]
>lcl|NC_046109.1_prot_XP_032825080.1_25102	PPP2CA	5q31	PPP6C	9q33	PPP1CC	12q24	gene=LOC116950968]
>lcl|NC_046109.1_prot_XP_032824915.1_25414	STING1	5q31					gene=STING1]
>lcl|NC_046109.1_prot_XP_032825020.1_25046	UBE2D2	5q31	UBE2D3	4q24	UBE2D4	7p13	gene=LOC116950938]
>lcl|NC_046109.1_prot_XP_032825142.1_25379	WNT8A	5q31	WNT8B	10q24	WNT16	7q31	gene=LOC116950994]
>lcl|NC_046109.1_prot_XP_032824917.1_25403	ARSI	5q32	ARSJ	4q26	ARSB	5q14	gene=ARSI]
>lcl|NC_046109.1_prot_XP_032825132.1_25360	TIGD6	5q32	TIGD4	4q31	JRKL	11q21	gene=LOC116950987]
>lcl|NC_046109.1_prot_XP_032825297.1_25391	RBM22	5q33					gene=RBM22]
>lcl|NC_046109.1_prot_XP_032825188.1_25159	SPARC	5q33	SPARCL1	4q22	SPOCK1	5q31	gene=LOC116951025]
>lcl|NC_046109.1_prot_XP_032825359.1_25106	SPARC	5q33	SPARCL1	4q22			gene=LOC116951084]
>lcl|NC_046109.1_prot_XP_032825333.1_25176	TNIP1	5q33	TNIP3	4q27			gene=TNIP1]
>lcl|NC_046109.1_prot_XP_032825059.1_25382	CNOT6	5q35	CNOT6L	4q21	PDE12	3p14	gene=LOC116950956]
>lcl|NC_046109.1_prot_XP_032824954.1_25130	HNRNPH1	5q35	HNRNPH2	Xq22	GRSF1	4q13	gene=LOC116950903]
>lcl|NC_046109.1_prot_XP_032824949.1_25353	RACK1	5q35	POC1B	12q21	PAFAH1B1	17p13	gene=RACK1]
>lcl|NC_046109.1_prot_XP_032824950.1_25127	RUFY1	5q35	RUFY2	10q21	RUFY3	4q13	gene=RUFY2]
>lcl|NC_046109.1_prot_XP_032824974.1_25170	GSTA1	6p12	GSTA2	6p12	GSTA5	6p12	gene=HPGDS]
>lcl|NC_046109.1_prot_XP_032825047.1_25254	MRPS24	7p13					gene=MRPS24]
>lcl|NC_046109.1_prot_XP_032825014.1_25092	PDIA4	7q36					gene=TXNDC15]
>lcl|NC_046109.1_prot_XP_032825166.1_25354	STAR	8p11	STARD3	17q12	STARD5	15q25	gene=STAR]
>lcl|NC_046109.1_prot_XP_032825335.1_25189	FUT10	8p12	FUT11	10q22	FUT6	19p13	gene=FUT10]
>lcl|NC_046109.1_prot_XP_032825177.1_25112	BMP1	8p21	CUBN	10p13	CDCP2	1p32	gene=LOC116951018]
>lcl|NC_046109.1_prot_XP_032825259.1_25422	SLC39A14	8p21	SLC39A8	4q24	SLC39A10	2q32	gene=LOC116951042]
>lcl|NC_046109.1_prot_XP_032825318.1_25171	PSD3	8p22	PSD2	5q31	PSD	10q24	gene=LOC116951063]
>lcl|NC_046109.1_prot_XP_032825381.1_25376	GRHPR	9p13	CTBP1	4p16			gene=GRHPR]
>lcl|NC_046109.1_prot_XP_032825331.1_25185	MELK	9p13	MARK3	14q32	MARK2	11q13	gene=MELK]
>lcl|NC_046109.1_prot_XP_032825305.1_25149	TRMT10B	9p13	TRMT10C	3q12			gene=TRMT10A]
>lcl|NC_046109.1_prot_XP_032825073.1_25157	TMEFF1	9q31	MSANTD3-TMEFF1	9q31	TMEFF2	2q32	gene=LOC116950965]
>lcl|NC_046109.1_prot_XP_032825172.1_24974	NO						gene=RPL34]
>lcl|NC_046109.1_prot_XP_032825055.1_24998	NO						gene=LOC116950954]
>lcl|NC_046109.1_prot_XP_032824999.1_25005	NO						gene=LOC116950928]
>lcl|NC_046109.1_prot_XP_032824966.1_25038	NO						gene=TMA16]
>lcl|NC_046109.1_prot_XP_032824933.1_25040	NO						gene=NDNF]
>lcl|NC_046109.1_prot_XP_032825088.1_25074	NO						gene=LOC116950970]
>lcl|NC_046109.1_prot_XP_032825056.1_25097	NO						gene=LAMTOR3]
>lcl|NC_046109.1_prot_XP_032824967.1_25124	NO						gene=GAR1]
>lcl|NC_046109.1_prot_XP_032825190.1_25153	NO						gene=LOC116951027]
>lcl|NC_046109.1_prot_XP_032825261.1_25158	NO						gene=LOC116951044]
>lcl|NC_046109.1_prot_XP_032825157.1_25160	NO						gene=LOC116951003]
>lcl|NC_046109.1_prot_XP_032824998.1_25161	NO						gene=C41H10orf105]
>lcl|NC_046109.1_prot_XP_032825028.1_25162	NO						gene=LOC116950940]
>lcl|NC_046109.1_prot_XP_032825133.1_25255	NO						gene=LOC116950988]
>lcl|NC_046109.1_prot_XP_032824987.1_25267	NO						gene=LOC116950921]
>lcl|NC_046109.1_prot_XP_032825167.1_25356	NO						gene=LOC116951011]
>lcl|NC_046109.1_prot_XP_032825202.1_25357	NO						gene=LOC116951036]
>lcl|NC_046109.1_prot_XP_032825183.1_25364	NO						gene=LOC116951022]
>lcl|NC_046109.1_prot_XP_032824935.1_25378	NO						gene=LOC116950895]

## Sheet: Chromsome 8 vs human
Comparison of proteins from Petromyzon chrom. 8 vs human proteins
In yellow, duplicated lamprey genes in this sams chromosome, which, to avoid redundancy, were not included in the analyses. In green, synuclein genes. NO: genes without significant hits in humans
Petromyzon protein	TOP HIT in HUMAN		SECOND		THIRD		Petromyzon gene
>lcl|NC_046076.1_prot_XP_032805447.1_7507	C10orf53	10q11					[gene=C8H10orf53]
>lcl|NC_046076.1_prot_XP_032805983.1_8005	CXCL12	10q11	CXCL10	4q21			[gene=LOC116940348]
>lcl|NC_046076.1_prot_XP_032806069.1_8012	DRGX	10q11					[gene=LOC116940395]
>lcl|NC_046076.1_prot_XP_032805988.1_8009	ERCC6	10q11	ERCC6L	Xq13	ERCC6L2	9q22	[gene=ERCC6]
>lcl|NC_046076.1_prot_XP_032805861.1_7889	GDF10	10q11	BMP3	4q21	BMP2	20p12	[gene=GDF10]
>lcl|NC_046076.1_prot_XP_032805840.1_7867	LRRC18	10q11	LRRC1	6p12	SCRIB	8q24	[gene=LOC116940308]
>lcl|NC_046076.1_prot_XP_032805972.1_7996	MSMB	10q11	MSMP	9p13			[gene=LOC116940344]
>lcl|NC_046076.1_prot_XP_032805981.1_8003	MSMB	10q11	MSMP	9p13			[gene=LOC116940346]
>lcl|NC_046076.1_prot_XP_032805982.1_8004	MSMB	10q11					[gene=LOC116940347]
>lcl|NC_046076.1_prot_XP_032805899.1_7930	NCOA4	10q11					[gene=NCOA4]
>lcl|NC_046076.1_prot_XP_032805520.1_7574	PRKG1	10q11	PRKG2	4q21	PRKX	Xp22	[gene=LOC116940203]
>lcl|NC_046076.1_prot_XP_032805900.1_7929	TIMM23	10q11	TIMM23B	10q11			[gene=TIMM23]
>lcl|NC_046076.1_prot_XP_032805670.1_7711	TMEM72	10q11					[gene=TMEM72]
>lcl|NC_046076.1_prot_XP_032805827.1_7855	VSTM4	10q11					[gene=LOC116940302]
>lcl|NC_046076.1_prot_XP_032805841.1_7868	ANK3	10q21	ANK2	4q25	ANK1	8p11	[gene=LOC116940309]
>lcl|NC_046076.1_prot_XP_032806052.1_7695	ATOH7	10q21	ATOH1	4q22	NEUROD1	2q31	[gene=LOC116940378]
>lcl|NC_046076.1_prot_XP_032805493.1_7548	BICC1	10q21	ANKS3	16p13	ANKS6	9q22	[gene=BICC1]
>lcl|NC_046076.1_prot_XP_032805385.1_7447	CDK1	10q21	CDK2	12q13	CDK3	17q25	[gene=LOC116940158]
>lcl|NC_046076.1_prot_XP_032805909.1_7939	CISD1	10q21	CISD2	4q24			[gene=LOC116940332]
>lcl|NC_046076.1_prot_XP_032806001.1_8022	DNA2	10q21	UPF1	19p13	IGHMBP2	11q13	[gene=DNA2]
>lcl|NC_046076.1_prot_XP_032805647.1_7689	DNAJC12	10q21	DNAJC10	2q32	DNAJB11	3q27	[gene=DNAJC12]
>lcl|NC_046076.1_prot_XP_032805642.1_7685	HERC4	10q21	HERC3	4q22	HERC6	4q22	[gene=HERC4]
>lcl|NC_046076.1_prot_XP_032805515.1_7567	IPMK	10q21	IP6K3	6p21	IP6K2	3p21	[gene=IPMK]
>lcl|NC_046076.1_prot_XP_032805625.1_7669	MYPN	10q21	PALLD	4q32	MYOT	5q31	[gene=LOC116940239]
>lcl|NC_046076.1_prot_XP_032805511.1_7551	PCDH15	10q21	FAT4	4q28	FAT1	4q35	[gene=PCDH15]
>lcl|NC_046076.1_prot_XP_032805487.1_7544	PHYHIPL	10q21	PHYHIP	8p21			[gene=PHYHIPL]
>lcl|NC_046076.1_prot_XP_032806012.1_8033	ANAPC16	10q22					[gene=ANAPC16]
>lcl|NC_046076.1_prot_XP_032805674.1_7713	ANXA7	10q22	ANXA11	10q22	ANXA4	2p13	[gene=LOC116940260]
>lcl|NC_046076.1_prot_XP_032805357.1_7418	CDH23	10q22	FAT4	4q28	DCHS1	11p15	[gene=CDH23]
>lcl|NC_046076.1_prot_XP_032805622.1_7666	CHST3	10q22	CHST1	11p11	CHST5	16q23	[gene=LOC116940237]
>lcl|NC_046076.1_prot_XP_032805421.1_7482	ECD	10q22					[gene=ECD]
>lcl|NC_046076.1_prot_XP_032805998.1_8019	KCNMA1	10q22	KCNU1	8p11	KCNMA1	10q22	[gene=LOC116940353]
>lcl|NC_046076.1_prot_XP_032805896.1_7920	MCU	10q22	MCUB	4q25			[gene=MCU]
>lcl|NC_046076.1_prot_XP_032805894.1_7915	MICU1	10q22	MICU3	8p22	MICU2	13q12	[gene=MICU1]
>lcl|NC_046076.1_prot_XP_032806041.1_8061	NDST2	10q22	NDST3	4q26	NDST4	4q26	[gene=LOC116940373]
>lcl|NC_046076.1_prot_XP_032805388.1_7449	NODAL	10q22	BMP8A	1p34	GDF2	10q11	[gene=LOC116940160]
>lcl|NC_046076.1_prot_XP_032805430.1_7484	NUDT13	10q22	NUDT12	5q21			[gene=NUDT13]
>lcl|NC_046076.1_prot_XP_032806068.1_7921	OIT3	10q22	UMOD	16p12	GP2	16p12	[gene=OIT3]
>lcl|NC_046076.1_prot_XP_032805426.1_7486	P4HA1	10q22	P4HA2	5q31	P4HA3	11q13	[gene=P4HA1]
>lcl|NC_046076.1_prot_XP_032805427.1_7487	P4HA1	10q22	P4HA2	5q31	P4HA3	11q13	[gene=P4HA1]
>lcl|NC_046076.1_prot_XP_032805393.1_7452	PALD1	10q22					[gene=LOC116940162]
>lcl|NC_046076.1_prot_XP_032805889.1_7912	PLA2G12B	10q22	PLA2G12A	4q25			[gene=LOC116940323]
>lcl|NC_046076.1_prot_XP_032806023.1_8043	PPA1	10q22	PPA2	4q24			[gene=LOC116940366]
>lcl|NC_046076.1_prot_XP_032805725.1_7762	PPP3CB	10q22	PPP3CA	4q24	PPP3CC	8p21	[gene=LOC116940267]
>lcl|NC_046076.1_prot_XP_032806058.1_7505	PSAP	10q22	PSAPL1	4p16	SFTPB	2p11	[gene=LOC116940383]
>lcl|NC_046076.1_prot_XP_032805448.1_7509	RPS24	10q22					[gene=RPS24]
>lcl|NC_046076.1_prot_XP_032805739.1_7774	STOX1	10q22	STOX2	4q35			[gene=STOX2]
>lcl|NC_046076.1_prot_XP_032805913.1_7941	TSPAN15	10q22	TSPAN33	7q32	TSPAN17	5q35	[gene=LOC116940334]
>lcl|NC_046076.1_prot_XP_032805602.1_7649	UNC5B	10q22	UNC5D	8p12	UNC5C	4q22	[gene=LOC116940228]
>lcl|NC_046076.1_prot_XP_032805605.1_7650	UNC5B	10q22	UNC5D	8p12	UNC5C	4q22	[gene=LOC116940228]
>lcl|NC_046076.1_prot_XP_032805494.1_7550	VDAC2	10q22	VDAC1	5q31	VDAC3	8p11	[gene=LOC116940199]
>lcl|NC_046076.1_prot_XP_032805792.1_7822	VPS26A	10q22	VPS26B	11q25	VPS26C	21q22	[gene=VPS26A]
>lcl|NC_046076.1_prot_XP_032805450.1_7511	ZMIZ1	10q22	ZMIZ2	7p13	PIAS4	19p13	[gene=ZMIZ1]
>lcl|NC_046076.1_prot_XP_032805999.1_8020	ZNF503	10q22	ZNF703	8p11			[gene=LOC116940354]
>lcl|NC_046076.1_prot_XP_032805971.1_7995	CDHR1	10q23	CDHR2	5q35	CDH23	10q22	[gene=LOC116940343]
>lcl|NC_046076.1_prot_XP_032806055.1_7479	GLUD1	10q23	GLUD2	Xq24			[gene=LOC116940380]
>lcl|NC_046076.1_prot_XP_032805419.1_7480	GLUD1	10q23	GLUD2	Xq24			[gene=LOC116940172]
>lcl|NC_046076.1_prot_XP_032805345.1_7406	LDB3	10q23	PDLIM5	4q22	PDLIM7	5q35	[gene=LOC116940149]
>lcl|NC_046076.1_prot_XP_032805521.1_7578	LIPA	10q23	LIPM	10q23	LIPF	10q23	[gene=LOC116940204]
>lcl|NC_046076.1_prot_XP_032805969.1_7994	LRIT2	10q23	LRIT3	4q25	LRIT1	10q23	[gene=LOC116940341]
>lcl|NC_046076.1_prot_XP_032805343.1_7404	OPN4	10q23	RRH	4q25	RHO	3q22	[gene=LOC116940148]
>lcl|NC_046076.1_prot_XP_032805458.1_7515	PRXL2A	10q23					[gene=PRXL2A]
>lcl|NC_046076.1_prot_XP_032805536.1_7575	RNLS	10q23					[gene=RNLS]
>lcl|NC_046076.1_prot_XP_032806056.1_7481	SHLD2	10q23	GPRIN1	5q35	GPRIN2	10q11	[gene=LOC116940381]
>lcl|NC_046076.1_prot_XP_032805591.1_7639	FBXL15	10q24	FBXL20	17q12	FBXL2	3p22	[gene=FBXL15]
>lcl|NC_046076.1_prot_XP_032805808.1_7838	GBF1	10q24	ARFGEF2	20q13	ARFGEF1	8q13	[gene=GBF1]
>lcl|NC_046076.1_prot_XP_032805362.1_7424	HIF1AN	10q24	KDM8	16p12	HSPBAP1	3q21	[gene=HIF1AN]
>lcl|NC_046076.1_prot_XP_032805479.1_7536	NOLC1	10q24	TCOF1	5q32			[gene=NOLC1]
>lcl|NC_046076.1_prot_XP_032805724.1_7759	PIK3AP1	10q24	BANK1	4q24			[gene=LOC103091780]
>lcl|NC_046076.1_prot_XP_032805650.1_7692	PKD2L1	10q24	PKD2	4q22	PKD2L2	5q31	[gene=LOC116940247]
>lcl|NC_046076.1_prot_XP_032805655.1_7696	PKD2L1	10q24	PKD2	4q22	PKD2L2	5q31	[gene=LOC116940249]
>lcl|NC_046076.1_prot_XP_032806025.1_8047	PSD	10q24	PSD3	8p22	PSD2	5q31	[gene=LOC116940367]
>lcl|NC_046076.1_prot_XP_032805705.1_7723	SORBS1	10q24	SORBS2	4q35			[gene=LOC116940264]
>lcl|NC_046076.1_prot_XP_032805593.1_7641	TLL2	10q24	TLL1	4q32	BMP1	8p21	[gene=LOC116940225]
>lcl|NC_046076.1_prot_XP_032805592.1_7640	TM9SF3	10q24	TM9SF1	14q12	TM9SF4	20q11	[gene=TM9SF3]
>lcl|NC_046076.1_prot_XP_032805578.1_7627	CASP7	10q25	CASP3	4q35	CASP6	4q25	[gene=LOC116940219]
>lcl|NC_046076.1_prot_XP_032805772.1_7803	CASP7	10q25	CASP3	4q35	CASP6	4q25	[gene=CASP3]
>lcl|NC_046076.1_prot_XP_032805793.1_7824	CASP7	10q25	CASP3	4q35	CASP6	4q25	[gene=LOC116940288]
>lcl|NC_046076.1_prot_XP_032805787.1_7812	NRAP	10q25	NEB	2q23			[gene=NRAP]
>lcl|NC_046076.1_prot_XP_032805753.1_7788	TCF7L2	10q25	TCF7L1	2p11	LEF1	4q25	[gene=LOC116940279]
>lcl|NC_046076.1_prot_XP_032805776.1_7808	TECTB	10q25	ZPLD1	3q12	UMOD	16p12	[gene=LOC116940283]
>lcl|NC_046076.1_prot_XP_032805745.1_7781	ZDHHC6	10q25	ZDHHC16	10q24	ZDHHC3	3p21	[gene=ZDHHC6]
>lcl|NC_046076.1_prot_XP_032805538.1_7591	ADAM12	10q26	ADAM19	5q33	ADAM33	20p13	[gene=LOC116940207]
>lcl|NC_046076.1_prot_XP_032805658.1_7699	DMBT1	10q26	CD163L1	12p13	CD163	12p13	[gene=LOC116940253]
>lcl|NC_046076.1_prot_XP_032806062.1_7701	DMBT1	10q26	CD163L1	12p13	CD163	12p13	[gene=LOC116940388]
>lcl|NC_046076.1_prot_XP_032806061.1_7700	DMBT1	10q26	SSC4D	7q11	CD163	12p13	[gene=LOC116940387]
>lcl|NC_046076.1_prot_XP_032805547.1_7600	KCNA1	12p13	KCNA3	1p13	KCNA2	1p13	[gene=LOC116940212]
>lcl|NC_046076.1_prot_XP_032805576.1_7625	SULT2B1	19q13	SULT1C4	2q12	SULT1A2	16p11	[gene=LOC116940218]
>lcl|NC_046076.1_prot_XP_032805598.1_7644	TRIM62	1p35	TRIM58	1q44	TRIM7	5q35	[gene=LOC116940227]
>lcl|NC_046076.1_prot_XP_032805741.1_7775	NPR1	1q21	NPR2	9p13	GUCY2F	Xq22	[gene=LOC116940275]
>lcl|NC_046076.1_prot_XP_032806065.1_7779	NPR1	1q21	NPR2	9p13	GUCY2F	Xq22	[gene=LOC116940391]
>lcl|NC_046076.1_prot_XP_032805830.1_7859	CDS2	20p12	CDS1	4q21			[gene=CDS2]
>lcl|NC_046076.1_prot_XP_032805831.1_7858	PCNA	20p12					[gene=PCNA]
>lcl|NC_046076.1_prot_XP_032805875.1_7902	RASSF2	20p13	RASSF4	10q11	RASSF6	4q13	[gene=RASSF4]
>lcl|NC_046076.1_prot_XP_032805667.1_7709	HELZ2	20q13	HELZ	17q24	MOV10	1p13	[gene=HELZ2]
>lcl|NC_046076.1_prot_XP_032806000.1_8021	NTSR1	20q13	NTSR2	2p25	GHSR	3q26	[gene=LOC116940355]
>lcl|NC_046076.1_prot_XP_032805551.1_7601	OSER1	20q13					[gene=OSER1]
>lcl|NC_046076.1_prot_XP_032805544.1_7595	CBR1	21q22	CBR3	21q22	DHRS7B	17p11	[gene=CBR1]
>lcl|NC_046076.1_prot_XP_032805870.1_7890	AAK1	2p13	BMP2K	4q21	GAK	4p16	[gene=LOC116940319]
>lcl|NC_046076.1_prot_XP_032805858.1_7884	ANTXR1	2p13	ANTXR2	4q21	ANTXRL	10q11	[gene=LOC116940315]
>lcl|NC_046076.1_prot_XP_032806067.1_7888	BMP10	2p13	GDF2	10q11	BMP4	14q22	[gene=LOC116940393]
>lcl|NC_046076.1_prot_XP_032805854.1_7880	GFPT1	2p13	GFPT2	5q35	PPAT	4q12	[gene=LOC116940314]
>lcl|NC_046076.1_prot_XP_032805549.1_7604	STAMBP	2p13	STAMBPL1	10q23			[gene=LOC116940214]
>lcl|NC_046076.1_prot_XP_032805543.1_7592	THUMPD2	2p22	THUMPD3	3p25			[gene=THUMPD2]
>lcl|NC_046076.1_prot_XP_032805668.1_7710	ANKRD39	2q11	ANK2	4q25	ANKRD50	4q28	[gene=ANKRD39]
>lcl|NC_046076.1_prot_XP_032805645.1_7688	COX5B	2q11					[gene=LOC116940244]
>lcl|NC_046076.1_prot_XP_032805621.1_7664	DOK7	4p16					[gene=LOC116940236]
>lcl|NC_046076.1_prot_XP_032805539.1_7590	SPON2	4p16	THSD7A	7p21			[gene=LOC116940208]
>lcl|NC_046076.1_prot_XP_032805340.1_7401	BTC	4q13	TGFA	2p13	MSANTD3-TMEFF1	9q31	[gene=LOC116940147]
>lcl|NC_046076.1_prot_XP_032806034.1_8055	MOB1B	4q13	MOB1A	2p13	MOB3A	19p13	[gene=LOC116940370]
>lcl|NC_046076.1_prot_XP_032806057.1_7504	NPFFR2	4q13	NPFFR1	10q22	HCRTR2	6p12	[gene=LOC116940382]
>lcl|NC_046076.1_prot_XP_032805916.1_7945	SLC4A4	4q13	SLC4A5	2p13	SLC4A8	12q13	[gene=LOC116940335]
>lcl|NC_046076.1_prot_XP_032805842.1_7869	ARHGAP24	4q21	ARHGAP22	10q11	ARHGAP25	2p13	[gene=LOC116940310]
>lcl|NC_046076.1_prot_XP_032806066.1_7887	FGF5	4q21	FGF6	12p13	FGF20	8p22	[gene=LOC116940392]
>lcl|NC_046076.1_prot_XP_032805666.1_7708	FRAS1	4q21	FREM2	13q13	FREM3	4q31	[gene=FRAS1]
>lcl|NC_046076.1_prot_XP_032805457.1_7518	LIN54	4q21	TESMIN	11q13			[gene=LIN54]
>lcl|NC_046076.1_prot_XP_032805849.1_7876	MAPK10	4q21	MAPK8	10q11	MAPK9	5q35	[gene=LOC116940312]
>lcl|NC_046076.1_prot_XP_032805859.1_7885	PRDM8	4q21	ZNF488	10q11	PRDM13	6q16	[gene=PRDM8]
>lcl|NC_046076.1_prot_XP_032805461.1_7521	PRKG2	4q21	PRKG1	10q11	PRKX	Xp22	[gene=LOC116940188]
>lcl|NC_046076.1_prot_XP_032805472.1_7527	PRKG2	4q21	PRKG1	10q11	PRKX	Xp22	[gene=LOC116940189]
>lcl|NC_046076.1_prot_XP_032805852.1_7878	PTPN13	4q21	FRMPD2	10q11	PTPN20	10q11	[gene=LOC116940313]
>lcl|NC_046076.1_prot_XP_032806022.1_8041	RCHY1	4q21	RNF24	20p13			[gene=RCHY1]
>lcl|NC_046076.1_prot_XP_032805444.1_7506	SCD5	4q21	SCD	10q24			[gene=LOC116940182]
>lcl|NC_046076.1_prot_XP_032805839.1_7860	WDFY3	4q21	WDFY4	10q11	NBEAL1	2q33	[gene=LOC116940305]
>lcl|NC_046076.1_prot_XP_032806033.1_8046	G3BP2	4q21.1	G3BP1	5q33			[gene=G3BP2]
>lcl|NC_046076.1_prot_XP_032805656.1_7697	ABCG2	4q22	ABCG4	11q23	ABCG1	21q22	[gene=ABCG2]
>lcl|NC_046076.1_prot_XP_032806054.1_7417	ATOH1	4q22	NEUROG1	5q31	NEUROD1	2q31	[gene=LOC116940379]
>lcl|NC_046076.1_prot_XP_032805353.1_7414	BMPR1B	4q22	BMPR1A	10q23	TGFBR1	9q22	[gene=LOC116940150]
>lcl|NC_046076.1_prot_XP_032805412.1_7465	CCSER1	4q22	CCSER2	10q23			[gene=LOC116940167]
>lcl|NC_046076.1_prot_XP_032805482.1_7540	FAM13A	4q22	FAM13B	5q31	FAM13C	10q21	[gene=LOC116940195]
>lcl|NC_046076.1_prot_XP_032805402.1_7459	GRID2	4q22	GRID1	10q23	GRIK1	21q21	[gene=LOC116940164]
>lcl|NC_046076.1_prot_XP_032805416.1_7475	MMRN1	4q22	EMID1	22q12	MMRN2	10q23	[gene=LOC116940169]
>lcl|NC_046076.1_prot_XP_032805657.1_7698	PPM1K	4q22	PPM1L	3q25	PPM1E	17q22	[gene=LOC116940252]
>lcl|NC_046076.1_prot_XP_032805418.1_7477	SNCA	4q22	SNCG	10q23	SNCB	5q35	[gene=LOC116940171]
>lcl|NC_046076.1_prot_XP_032805606.1_7652	UNC5C	4q22	UNC5B	10q22	UNC5A	5q35	[gene=LOC103091803]
>lcl|NC_046076.1_prot_XP_032806015.1_8034	DAPP1	4q23	PLEKHH1	14q24	CYTH2	19q13	[gene=DAPP1]
>lcl|NC_046076.1_prot_XP_032805902.1_7933	DNAJB14	4q23	DNAJC18	5q31	DNAJA4	15q25	[gene=LOC116940331]
>lcl|NC_046076.1_prot_XP_032806006.1_8024	EIF4E	4q23	EIF4E1B	5q35	EIF4E2	2q37	[gene=LOC116940359]
>lcl|NC_046076.1_prot_XP_032805923.1_7951	MTTP	4q23					[gene=LOC116940336]
>lcl|NC_046076.1_prot_XP_032805615.1_7660	TSPAN5	4q23	TSPAN17	5q35	TSPAN14	10q23	[gene=LOC116940233]
>lcl|NC_046076.1_prot_XP_032805901.1_7932	DDIT4L	4q24	DDIT4	10q22			[gene=LOC116940330]
>lcl|NC_046076.1_prot_XP_032805910.1_7940	TACR3	4q24	TACR1	2p12	TACR2	10q22	[gene=LOC116940333]
>lcl|NC_046076.1_prot_XP_032805379.1_7428	ANK2	4q25	ANK3	10q21	ANK1	8p11	[gene=LOC116940156]
>lcl|NC_046076.1_prot_XP_032805823.1_7852	EGF	4q25	LRP6	12p13	LRP5	11q13	[gene=LOC116940300]
>lcl|NC_046076.1_prot_XP_032805822.1_7851	ELOVL6	4q25	ELOVL3	10q24	ELOVL4	6q14	[gene=LOC116940299]
>lcl|NC_046076.1_prot_XP_032805474.1_7533	ETNPPL	4q25	PHYKPL	5q35	AGXT2	5p13	[gene=LOC116940190]
>lcl|NC_046076.1_prot_XP_032805807.1_7836	PITX2	4q25	PITX1	5q31	PITX3	10q24	[gene=LOC116940295]
>lcl|NC_046076.1_prot_XP_032805970.1_7993	RRH	4q25	OPN5	6p12	OPN3	1q43	[gene=LOC116940342]
>lcl|NC_046076.1_prot_XP_032805966.1_7953	CAMK2D	4q26	CAMK2B	7p13	CAMK2G	10q22	[gene=LOC116940339]
>lcl|NC_046076.1_prot_XP_032805360.1_7421	PDE5A	4q26	PDE11A	2q31	PDE6C	10q23	[gene=PDE5A]
>lcl|NC_046076.1_prot_XP_032806007.1_8029	PRSS12	4q26	DMBT1	10q26	SSC4D	7q11	[gene=LOC116940360]
>lcl|NC_046076.1_prot_XP_032805924.1_7952	SYNPO2	4q26	SYNPO2L	10q22	SYNPO	5q33	[gene=LOC116940337]
>lcl|NC_046076.1_prot_XP_032805481.1_7539	QRFPR	4q27	NPFFR2	4q13	HCRTR2	6p12	[gene=LOC116940194]
>lcl|NC_046076.1_prot_XP_032805571.1_7609	FGA	4q31	FGG	4q32	ANGPTL1	1q25	[gene=FGA]
>lcl|NC_046076.1_prot_XP_032805570.1_7608	FGA	4q31					[gene=LOC103091745]
>lcl|NC_046076.1_prot_XP_032805574.1_7622	FNIP2	4q32	FNIP1	5q31			[gene=LOC116940217]
>lcl|NC_046076.1_prot_XP_032806059.1_7597	FSTL5	4q32	FSTL4	5q31	HMCN1	1q25	[gene=LOC116940384]
>lcl|NC_046076.1_prot_XP_032805634.1_7678	KLHL2	4q32	KLHL3	5q31	KLHL17	1p36	[gene=LOC116940242]
>lcl|NC_046076.1_prot_XP_032805630.1_7676	MARCHF1	4q32	MARCHF8	10q11	MARCHF2	19p13	[gene=LOC116940240]
>lcl|NC_046076.1_prot_XP_032805654.1_7694	NPY1R	4q32	NPY4R2	10q11	NPY4R	10q11	[gene=LOC116940248]
>lcl|NC_046076.1_prot_XP_032805563.1_7610	RAPGEF2	4q32	RAPGEF6	5q31	RAPGEF5	7p15	[gene=LOC116940216]
>lcl|NC_046076.1_prot_XP_032806043.1_8063	SPOCK3	4q32	SPOCK1	5q31	SPOCK2	10q22	[gene=LOC116940374]
>lcl|NC_046076.1_prot_XP_032805744.1_7780	ACSL1	4q35	ACSL6	5q31	ACSL5	10q25	[gene=ACSL1]
>lcl|NC_046076.1_prot_XP_032805659.1_7702	CCDC110	4q35					[gene=LOC116940254]
>lcl|NC_046076.1_prot_XP_032805777.1_7810	HELT	4q35	HEY1	8q21	HEYL	1p34	[gene=HELT]
>lcl|NC_046076.1_prot_XP_032805773.1_7806	IRF2	4q35	IRF1	5q31	IRF8	16q24	[gene=LOC116940282]
>lcl|NC_046076.1_prot_XP_032805681.1_7718	PDLIM3	4q35	PDLIM1	10q23	PDLIM4	5q31	[gene=LOC116940263]
>lcl|NC_046076.1_prot_XP_032805438.1_7492	TLR3	4q35	SLIT3	5q34	SLIT1	10q24	[gene=LOC116940177]
>lcl|NC_046076.1_prot_XP_032805735.1_7771	TRAPPC11	4q35					[gene=TRAPPC11]
>lcl|NC_046076.1_prot_XP_032805790.1_7820	C5orf15	5q31	TGOLN2	2p11			[gene=LOC116940286]
>lcl|NC_046076.1_prot_XP_032806016.1_8037	CXXC5	5q31	CXXC4	4q24	TET1	10q21	[gene=LOC116940363]
>lcl|NC_046076.1_prot_XP_032805925.1_7991	DDX46	5q31	DDX42	17q23	DDX5	17q23	[gene=DDX46]
>lcl|NC_046076.1_prot_XP_032805816.1_7845	MACROH2A1	5q31	MACROH2A2	10q22	H2AC21	1q21	[gene=LOC116940298]
>lcl|NC_046076.1_prot_XP_032806050.1_7922	NRG2	5q31	NRG1	8p12	NRG3	10q23	[gene=LOC116940375]
>lcl|NC_046076.1_prot_XP_032805805.1_7835	PCBD2	5q31	PCBD1	10q22			[gene=PCBD1]
>lcl|NC_046076.1_prot_XP_032805897.1_7928	PURA	5q31	PURB	7p13	PURG	8p12	[gene=LOC116940327]
>lcl|NC_046076.1_prot_XP_032806032.1_8054	SEC24A	5q31	SEC24B	4q25	SEC24C	10q22	[gene=LOC116940368]
>lcl|NC_046076.1_prot_XP_032805986.1_8006	SLC23A1	5q31	SLC23A2	20p13	SLC23A3	2q35	[gene=LOC116940349]
>lcl|NC_046076.1_prot_XP_032806004.1_8025	UBE2D2	5q31	UBE2D3	4q24	UBE2D4	7p13	[gene=LOC116940357]
>lcl|NC_046076.1_prot_XP_032805826.1_7853	DCTN4	5q33					[gene=DCTN4]
>lcl|NC_046076.1_prot_XP_032805994.1_8013	TNIP1	5q33	TNIP3	4q27			[gene=LOC116940351]
>lcl|NC_046076.1_prot_XP_032805796.1_7832	CDHR2	5q35	CDH23	10q22	FAT1	4q35	[gene=LOC116940289]
>lcl|NC_046076.1_prot_XP_032806035.1_8056	HNRNPH1	5q35	HNRNPH2	Xq22	HNRNPF	10q11	[gene=HNRNPH1]
>lcl|NC_046076.1_prot_XP_032805555.1_7605	PPARD	6p21	PPARA	22q13	PPARG	3p25	[gene=LOC103091849]
>lcl|NC_046076.1_prot_XP_032805382.1_7425	GPX5	6p22	GPX3	5q33	GPX6	6p22	[gene=LOC116940157]
>lcl|NC_046076.1_prot_XP_032806060.1_7607	ZKSCAN3	6p22	ZNF679	7q11	ZKSCAN4	6p22	[gene=LOC116940385]
>lcl|NC_046076.1_prot_XP_032805480.1_7538	NUDCD3	7p13	NUDC	1p36			[gene=NUDCD3]
>lcl|NC_046076.1_prot_XP_032805546.1_7598	WDR91	7q33	ARMC9	2q37	POC1B	12q21	[gene=WDR91]
>lcl|NC_046076.1_prot_XP_032805612.1_7654	UNC5D	8p12	UNC5C	4q22	UNC5B	10q22	[gene=LOC116940229]
>lcl|NC_046076.1_prot_XP_032805649.1_7691	PIWIL2	8p21	PIWIL1	12q24	PIWIL4	11q21	[gene=LOC116940246]
>lcl|NC_046076.1_prot_XP_032806021.1_8042	POLR3D	8p21					[gene=POLR3D]
>lcl|NC_046076.1_prot_XP_032805979.1_8001	MSMP	9p13	MSMB	10q11			[gene=LOC116940345]
>lcl|NC_046076.1_prot_XP_032805548.1_7599	NUDT2	9p13					[gene=NUDT2]
>lcl|NC_046076.1_prot_XP_032805585.1_7629	PAX5	9p13	PAX8	2q14	PAX2	10q24	[gene=PAX2]
>lcl|NC_046076.1_prot_XP_032805589.1_7637	ZCCHC7	9p13					[gene=ZCCHC7]
>lcl|NC_046076.1_prot_XP_032805799.1_7828	ZNF782	9q22	ZNF333	19p13	ZSCAN10	16p13	[gene=LOC116940291]
>lcl|NC_046076.1_prot_XP_032805613.1_7658	IL1RAPL1	Xp21	IL1RAPL2	Xq22	IL1R2	2q11	[gene=LOC116940232]
>lcl|NC_046076.1_prot_XP_032805804.1_7827	ZBTB33	Xq24	MYNN	3q26	FEZF2	3p14	[gene=LOC116940291]
>lcl|NC_046076.1_prot_XP_032805358.1_7420	NO						[gene=LOC116940152]
>lcl|NC_046076.1_prot_XP_032805442.1_7499	NO						[gene=LOC116940178]
>lcl|NC_046076.1_prot_XP_032805596.1_7643	NO						[gene=LOC116940226]
>lcl|NC_046076.1_prot_XP_032805616.1_7661	NO						[gene=LOC116940234]
>lcl|NC_046076.1_prot_XP_032805619.1_7663	NO						[gene=LOC116940235]
>lcl|NC_046076.1_prot_XP_032805664.1_7705	NO						[gene=LOC116940255]
>lcl|NC_046076.1_prot_XP_032805675.1_7716	NO						[gene=LOC116940261]
>lcl|NC_046076.1_prot_XP_032805736.1_7772	NO						[gene=LOC116940273]
>lcl|NC_046076.1_prot_XP_032806064.1_7778	NO						[gene=LOC116940389]
>lcl|NC_046076.1_prot_XP_032805884.1_7908	NO						[gene=LOC116940322]
>lcl|NC_046076.1_prot_XP_032805995.1_8017	NO						[gene=LOC116940352]
>lcl|NC_046076.1_prot_XP_032806070.1_8023	NO						[gene=LOC116940396]
>lcl|NC_046076.1_prot_XP_032806071.1_8045	NO						[gene=LOC116940398]
>lcl|NC_046076.1_prot_XP_032806072.1_8053	NO						[gene=LOC116940399]

## Sheet: Chromosome 22 vs. human
Comparison of proteins from Petromyzon chrom. 22 vs human proteins
In yellow, duplicated lamprey genes in this sams chromosome, which, to avoid redundancy, were not included in the analyses. In green, synuclein genes. NO: genes without significant hits in humans
Petromyzon protein	TOP HIT in HUMAN		SECOND		THIRD		Petromyzon gene
>lcl|NC_046090.1_prot_XP_032814630.1_15850	PITRM1	10p15					gene=LOC116944882]
>lcl|NC_046090.1_prot_XP_032815014.1_16211	ALOX5	10q11	ALOXE3	17p13	ALOX15B	17p13	gene=ALOX5]
>lcl|NC_046090.1_prot_XP_032815013.1_16210	ASAH2	10q11	ASAH2B	10q11			gene=ASAH2]
>lcl|NC_046090.1_prot_XP_032814903.1_16105	BMS1	10q11	TSR1	17p13			gene=BMS1]
>lcl|NC_046090.1_prot_XP_032814983.1_16177	CHAT	10q11	CRAT	9q34	CPT2	1p32	gene=CHAT]
>lcl|NC_046090.1_prot_XP_032814418.1_16176	OGDHL	10q11	OGDH	7p13	DHTKD1	10p14	gene=LOC116944799]
>lcl|NC_046090.1_prot_XP_032814975.1_16169	PARG	10q11					gene=PARG]
>lcl|NC_046090.1_prot_XP_032814984.1_16178	SLC18A3	10q11	SLC18A2	10q25	SLC18A1	8p21	gene=SLC18A3]
>lcl|NC_046090.1_prot_XP_032815084.1_16117	CISD1	10q21	CISD2	4q24			gene=LOC116945087]
>lcl|NC_046090.1_prot_XP_032814990.1_16183	KCNMA1	10q22	KCNU1	8p11	KCNT2	1q31	gene=LOC116945031]
>lcl|NC_046090.1_prot_XP_032814912.1_16113	P4HA1	10q22	P4HA2	5q31	P4HA3	11q13	gene=LOC116944999]
>lcl|NC_046090.1_prot_XP_032814987.1_16180	PPIF	10q22	PPIA	7p13	PPIAL4E	1q21	gene=LOC116945029]
>lcl|NC_046090.1_prot_XP_032814989.1_16182	PPIF	10q22	PPIA	7p13	PPIAL4C	1q21	gene=LOC116945030]
>lcl|NC_046090.1_prot_XP_032814907.1_16107	TMEM254	10q22					gene=TMEM254]
>lcl|NC_046090.1_prot_XP_032814909.1_16110	USP54	10q22	USP53	4q26			gene=LOC116944998]
>lcl|NC_046090.1_prot_XP_032814786.1_15990	LDB3	10q23	PDLIM5	4q22	PDLIM1	10q23	gene=LDB3]
>lcl|NC_046090.1_prot_XP_032814963.1_16159	SNCG	10q23	SNCA	4q22	SNCB	5q35	gene=LOC116945019]
>lcl|NC_046090.1_prot_XP_032814771.1_15980	WAPL	10q23					gene=WAPL]
>lcl|NC_046090.1_prot_XP_032814812.1_16015	SYT7	11q12	SYT2	1q32	SYT17	16p12	gene=LOC116944945]
>lcl|NC_046090.1_prot_XP_032814531.1_15752	KRT18	12q13	KRT36	17q21	KRT19	17q21	gene=LOC116944839]
>lcl|NC_046090.1_prot_XP_032814954.1_16151	ACAD10	12q24	ACAD11	3q22	EPHX2	8p21	gene=LOC116945013]
>lcl|NC_046090.1_prot_XP_032815067.1_15700	COL4A1	13q34	MARCO	2q14	COL27A1	9q32	gene=LOC116945071]
>lcl|NC_046090.1_prot_XP_032815066.1_15698	COL4A1	13q34					gene=LOC116945070]
>lcl|NC_046090.1_prot_XP_032815026.1_16223	IMP3	15q24					gene=IMP3]
>lcl|NC_046090.1_prot_XP_032814997.1_16189	WDR24	16p13	KATNB1	16q21	WDR59	16q23	gene=WDR24]
>lcl|NC_046090.1_prot_XP_032815017.1_16212	FANCA	16q24					gene=FANCA]
>lcl|NC_046090.1_prot_XP_032814577.1_15798	NTN1	17p13	NTNG2	9q34	LAMC1	1q25	gene=LOC116944859]
>lcl|NC_046090.1_prot_XP_032814792.1_15996	AFMID	17q25					gene=AFMID]
>lcl|NC_046090.1_prot_XP_032814766.1_15966	KLHL14	18q12	KLHL13	Xq24	KLHL9	9p21	gene=LOC116944929]
>lcl|NC_046090.1_prot_XP_032815007.1_16201	LOXHD1	18q21	RP1	8q11	PKD1L3	16q22	gene=LOC116945042]
>lcl|NC_046090.1_prot_XP_032815004.1_16197	LOXHD1	18q21	RP1	8q11			gene=LOC116945038]
>lcl|NC_046090.1_prot_XP_032815006.1_16199	LOXHD1	18q21	RP1	8q11			gene=LOC116945040]
>lcl|NC_046090.1_prot_XP_032814885.1_16081	COLGALT1	19p13	COLGALT2	1q25	CERCAM	9q34	gene=LOC116944981]
>lcl|NC_046090.1_prot_XP_032814838.1_16035	DNMT1	19p13	KDM2B	12q24	KMT2A	11q23	gene=DNMT1]
>lcl|NC_046090.1_prot_XP_032814965.1_16161	IFI30	19p13					gene=LOC116945020]
>lcl|NC_046090.1_prot_XP_032814969.1_16163	IFI30	19p13					gene=LOC116945021]
>lcl|NC_046090.1_prot_XP_032814705.1_15918	MRI1	19p13	EIF2B1	12q24			gene=MRI1]
>lcl|NC_046090.1_prot_XP_032815002.1_16195	PGLS	19p13	H6PD	1p36			gene=PGLS]
>lcl|NC_046090.1_prot_XP_032814622.1_15845	PIN1	19p13	WWOX	16q23	SMURF2	17q23	gene=PIN1]
>lcl|NC_046090.1_prot_XP_032814549.1_15770	RDH8	19p13	HSD17B1	17q21	DHRS7B	17p11	gene=RDH8]
>lcl|NC_046090.1_prot_XP_032815085.1_16196	SHFL	19p13					gene=LOC116945088]
>lcl|NC_046090.1_prot_XP_032814437.1_15656	SLC44A2	19p13	SLC44A5	1p31	SLC44A4	6p21	gene=LOC116944807]
>lcl|NC_046090.1_prot_XP_032814435.1_15657	SLC44A2	19p13	SLC44A5	1p31	SLC44A4	6p21	gene=LOC116944807]
>lcl|NC_046090.1_prot_XP_032814623.1_15844	UBL5	19p13					gene=LOC116944878]
>lcl|NC_046090.1_prot_XP_032814718.1_15932	XAB2	19p13	CRNKL1	20p11	PDCD11	10q24	gene=XAB2]
>lcl|NC_046090.1_prot_XP_032814466.1_15685	RPL28	19q13					gene=RPL28]
>lcl|NC_046090.1_prot_XP_032815031.1_16227	SEC22B	1p12	SEC22A	3q21	SEC22C	3p22	gene=SEC22B]
>lcl|NC_046090.1_prot_XP_032814727.1_15937	GPSM2	1p13	GPSM1	9q34	TTC28	22q12	gene=LOC116944921]
>lcl|NC_046090.1_prot_XP_032814734.1_15945	HENMT1	1p13					gene=HENMT1]
>lcl|NC_046090.1_prot_XP_032814761.1_15964	SLC25A24	1p13	SLC25A23	19p13	SLC25A25	9q34	gene=LOC116944927]
>lcl|NC_046090.1_prot_XP_032814601.1_15826	VAV3	1p13	VAV2	9q34	VAV1	19p13	gene=LOC116944867]
>lcl|NC_046090.1_prot_XP_032814629.1_15848	COL11A1	1p21	COL5A1	9q34	COL11A2	6p21	gene=LOC116944881]
>lcl|NC_046090.1_prot_XP_032814427.1_15650	RNPC3	1p21	RBM41	Xq22	SNRPA	19q13	gene=RNPC3]
>lcl|NC_046090.1_prot_XP_032814572.1_15793	BCAR3	1p22	SH2D3C	9q34	SH2D3A	19p13	gene=LOC116944857]
>lcl|NC_046090.1_prot_XP_032814797.1_16001	BCL10	1p22					gene=BCL10]
>lcl|NC_046090.1_prot_XP_032814811.1_16014	CCN1	1p22	CCN2	6q23	CCN3	8q24	gene=CCN1]
>lcl|NC_046090.1_prot_XP_032814895.1_16092	CLCA1	1p22	CLCA4	1p22	CLCA2	1p22	gene=LOC116944991]
>lcl|NC_046090.1_prot_XP_032815079.1_16094	CLCA1	1p22	CLCA2	1p22	CLCA4	1p22	gene=LOC116945081]
>lcl|NC_046090.1_prot_XP_032815080.1_16095	CLCA1	1p22	CLCA4	1p22	CLCA2	1p22	gene=LOC116945082]
>lcl|NC_046090.1_prot_XP_032815081.1_16096	CLCA1	1p22	CLCA4	1p22	CLCA2	1p22	gene=LOC116945083]
>lcl|NC_046090.1_prot_XP_032815078.1_16091	CLCA2	1p22	CLCA4	1p22	CLCA1	1p22	gene=LOC116945080]
>lcl|NC_046090.1_prot_XP_032814888.1_16090	CLCA4	1p22	CLCA1	1p22	CLCA2	1p22	gene=LOC116944987]
>lcl|NC_046090.1_prot_XP_032814897.1_16099	COL24A1	1p22	COL27A1	9q32	COL1A2	7q21	gene=COL24A1]
>lcl|NC_046090.1_prot_XP_032814475.1_15699	COL24A1	1p22	COL5A2	2q32	COL27A1	9q32	gene=LOC116944822]
>lcl|NC_046090.1_prot_XP_032814606.1_15827	GCLM	1p22					gene=GCLM]
>lcl|NC_046090.1_prot_XP_032814886.1_16082	HS2ST1	1p22	UST	6q25			gene=HS2ST1]
>lcl|NC_046090.1_prot_XP_032814851.1_16051	LMO4	1p22	LMO1	11p15	LMO3	12p12	gene=LMO4]
>lcl|NC_046090.1_prot_XP_032814887.1_16083	SELENOF	1p22					gene=SELENOF]
>lcl|NC_046090.1_prot_XP_032814889.1_16088	SH3GLB1	1p22	SH3GLB2	9q34	SH3GL1	19p13	gene=LOC116944988]
>lcl|NC_046090.1_prot_XP_032814894.1_16089	SH3GLB1	1p22	SH3GLB2	9q34			gene=LOC116944989]
>lcl|NC_046090.1_prot_XP_032814955.1_16152	TMED5	1p22	TMED1	19p13	TMED7	5q22	gene=LOC116945014]
>lcl|NC_046090.1_prot_XP_032814483.1_15708	AK5	1p31	AK1	9q34	CMPK1	1p33	gene=LOC116944829]
>lcl|NC_046090.1_prot_XP_032815074.1_15795	ERICH3	1p31					gene=LOC116945077]
>lcl|NC_046090.1_prot_XP_032814432.1_15652	LHX8	1p31	LHX6	9q33	LHX9	1q31	gene=LOC116944806]
>lcl|NC_046090.1_prot_XP_032814620.1_15841	LRRIQ3	1p31					gene=LRRIQ3]
>lcl|NC_046090.1_prot_XP_032814479.1_15707	PIGK	1p31	LGMN	14q32			gene=PIGK]
>lcl|NC_046090.1_prot_XP_032814481.1_15705	RABGGTB	1p31	PGGT1B	5q22	CHURC1-FNTB	14q23	gene=RABGGTB]
>lcl|NC_046090.1_prot_XP_032814527.1_15748	ST6GALNAC3	1p31	ST6GALNAC4	9q34	ST6GALNAC5	1p31	gene=LOC116944835]
>lcl|NC_046090.1_prot_XP_032814528.1_15749	ST6GALNAC3	1p31	ST6GALNAC4	9q34	ST6GALNAC5	1p31	gene=LOC116944836]
>lcl|NC_046090.1_prot_XP_032814540.1_15761	TYW3	1p31					gene=TYW3]
>lcl|NC_046090.1_prot_XP_032814518.1_15723	ZZZ3	1p31					gene=ZZZ3]
>lcl|NC_046090.1_prot_XP_032814686.1_15897	FMO5	1q21	FMO2	1q24	FMO3	1q24	gene=LOC116944901]
>lcl|NC_046090.1_prot_XP_032814616.1_15836	H3C15	1q21	H3C4	6p22	H3-3A	1q42	gene=LOC116944873]
>lcl|NC_046090.1_prot_XP_032814545.1_15765	NOS1AP	1q23	LDLRAP1	1p36	ANKS1B	12q23	gene=LOC116944846]
>lcl|NC_046090.1_prot_XP_032814941.1_16140	PBX1	1q23	PBX3	9q33	PBX2	6p21	gene=LOC116945009]
>lcl|NC_046090.1_prot_XP_032814872.1_16070	ALDH9A1	1q24	ALDH1A2	15q21	ALDH2	12q24	gene=ALDH9A1]
>lcl|NC_046090.1_prot_XP_032814645.1_15863	FAM78B	1q24	FAM78A	9q34			gene=LOC116944893]
>lcl|NC_046090.1_prot_XP_032814840.1_16041	FIRRM	1q24					gene=C22H1orf112]
>lcl|NC_046090.1_prot_XP_032814442.1_15664	KIFAP3	1q24					gene=KIFAP3]
>lcl|NC_046090.1_prot_XP_032815077.1_15865	MYOC	1q24	OLFM2	19p13	OLFM1	9q34	gene=MYOC]
>lcl|NC_046090.1_prot_XP_032814444.1_15666	NTMT2	1q24	NTMT1	9q34			gene=LOC116944811]
>lcl|NC_046090.1_prot_XP_032814456.1_15668	PRRX1	1q24	PRRX2	9q34	DRGX	10q11	gene=PRRX1]
>lcl|NC_046090.1_prot_XP_032814952.1_16146	SUCO	1q24					gene=LOC116945011]
>lcl|NC_046090.1_prot_XP_032814880.1_16076	TMCO1	1q24					gene=TMCO1]
>lcl|NC_046090.1_prot_XP_032814881.1_16078	UCK2	1q24	UCK1	9q34	UCKL1	20q13	gene=UCK2]
>lcl|NC_046090.1_prot_XP_032814689.1_15905	APOBEC4	1q25					gene=APOBEC4]
>lcl|NC_046090.1_prot_XP_032814638.1_15857	ASTN1	1q25	ASTN2	9q33			gene=LOC116944888]
>lcl|NC_046090.1_prot_XP_032815022.1_16219	CENPL	1q25					gene=CENPL]
>lcl|NC_046090.1_prot_XP_032814557.1_15779	CEP350	1q25					gene=CEP350]
>lcl|NC_046090.1_prot_XP_032814603.1_15824	COP1	1q25	WDR5B	3q21	WDR5	9q34	gene=COP1]
>lcl|NC_046090.1_prot_XP_032815020.1_16218	DARS2	1q25	KARS1	16q23	DARS1	2q21	gene=DARS2]
>lcl|NC_046090.1_prot_XP_032814953.1_16150	EDEM3	1q25	EDEM1	3p26	EDEM2	20q11	gene=LOC116945012]
>lcl|NC_046090.1_prot_XP_032815053.1_16230	FAM20B	1q25	FAM20C	7p22	FAM20A	17q24	gene=FAM20B]
>lcl|NC_046090.1_prot_XP_032814958.1_16153	HMCN1	1q25	HMCN2	9q34	TTN	2q31	gene=HMCN1]
>lcl|NC_046090.1_prot_XP_032814707.1_15922	LAMC1	1q25	LAMC3	9q34	LAMC2	1q25	gene=LAMC1]
>lcl|NC_046090.1_prot_XP_032814826.1_16026	MRPS14	1q25					gene=MRPS14]
>lcl|NC_046090.1_prot_XP_032814703.1_15920	NCF2	1q25	NOXA1	9q34	NCF4	22q12	gene=LOC116944910]
>lcl|NC_046090.1_prot_XP_032814706.1_15919	NMNAT2	1q25	NMNAT1	1p36	NMNAT3	3q23	gene=NMNAT2]
>lcl|NC_046090.1_prot_XP_032815073.1_15781	QSOX1	1q25	QSOX2	9q34	DNAJC10	2q32	gene=QSOX1]
>lcl|NC_046090.1_prot_XP_032814821.1_16017	RALGPS2	1q25	RALGPS1	9q33	RASGRF1	15q25	gene=LOC116944948]
>lcl|NC_046090.1_prot_XP_032814412.1_16202	RASAL2	1q25	DAB2IP	9q33	SYNGAP1	6p21	gene=LOC116944795]
>lcl|NC_046090.1_prot_XP_032814687.1_15903	RGL1	1q25	RALGDS	9q34	RGL3	19p13	gene=LOC116944902]
>lcl|NC_046090.1_prot_XP_032814542.1_15762	RGSL1	1q25					gene=LOC116944844]
>lcl|NC_046090.1_prot_XP_032815070.1_15763	RGSL1	1q25					gene=LOC116945073]
>lcl|NC_046090.1_prot_XP_032815071.1_15764	RGSL1	1q25					gene=LOC116945074]
>lcl|NC_046090.1_prot_XP_032814993.1_16187	TRMT1L	1q25	TRMT1	19p13			gene=TRMT1L]
>lcl|NC_046090.1_prot_XP_032814883.1_16080	TSEN15	1q25					gene=TSEN15]
>lcl|NC_046090.1_prot_XP_032814425.1_15648	XPR1	1q25					gene=XPR1]
>lcl|NC_046090.1_prot_XP_032814637.1_15856	BRINP3	1q31	BRINP2	1q25	BRINP1	9q33	gene=LOC116944887]
>lcl|NC_046090.1_prot_XP_032814459.1_15681	PLA2G4A	1q31	PLA2G4E	15q15	PLA2G4D	15q15	gene=PLA2G4A]
>lcl|NC_046090.1_prot_XP_032814460.1_15682	PTGS2	1q31	PTGS1	9q33	PXDN	2p25	gene=LOC116944816]
>lcl|NC_046090.1_prot_XP_032814632.1_15852	PTPRC	1q31	PTPRA	20p13	PTPRE	10q26	gene=LOC116944884]
>lcl|NC_046090.1_prot_XP_032815060.1_15660	ZBTB41	1q31	ZNF883	9q32	ZNF182	Xp11	gene=ZBTB41]
>lcl|NC_046090.1_prot_XP_032814719.1_15929	DDX59	1q32	DDX23	12q13	DDX4	5q11	gene=DDX59]
>lcl|NC_046090.1_prot_XP_032814619.1_15839	NR5A2	1q32	NR5A1	9q33	RXRA	9q34	gene=LOC116944875]
>lcl|NC_046090.1_prot_XP_032814937.1_16135	DSN1	20q11					gene=DSN1]
>lcl|NC_046090.1_prot_XP_032814936.1_16136	DSN1	20q11					gene=DSN1]
>lcl|NC_046090.1_prot_XP_032814774.1_15977	DGUOK	2p13	DCK	4q13	TK2	16q21	gene=LOC116944933]
>lcl|NC_046090.1_prot_XP_032814925.1_16125	CHCHD5	2q14					gene=CHCHD5]
>lcl|NC_046090.1_prot_XP_032814970.1_16166	CDKL2	4q21	CDKL1	14q21	CDKL3	5q31	gene=LOC116945022]
>lcl|NC_046090.1_prot_XP_032815083.1_16109	ABCG2	4q22	ABCG1	21q22	ABCG8	2p21	gene=LOC116945085]
>lcl|NC_046090.1_prot_XP_032814961.1_16158	MMRN1	4q22	EMILIN1	2p23	MMRN2	10q23	gene=LOC116945017]
>lcl|NC_046090.1_prot_XP_032814778.1_15983	SMARCAD1	4q22	HELLS	10q23	CHD1L	1q21	gene=SMARCAD1]
>lcl|NC_046090.1_prot_XP_032814785.1_15995	DNAJB14	4q23	DNAJB12	10q22	DNAJC18	5q31	gene=LOC116944935]
>lcl|NC_046090.1_prot_XP_032814962.1_16157	COL25A1	4q25	COL13A1	10q22	COL23A1	5q35	gene=LOC116945018]
>lcl|NC_046090.1_prot_XP_032815021.1_16216	AFG2A	4q28	VCP	9p13	PSMC1	14q32	gene=LOC116945052]
>lcl|NC_046090.1_prot_XP_032814813.1_16016	NOCT	4q31	PDE12	3p14	ANGEL2	1q32	gene=NOCT]
>lcl|NC_046090.1_prot_XP_032814917.1_16118	PURA	5q31	PURB	7p13	PURG	8p12	gene=LOC116945001]
>lcl|NC_046090.1_prot_XP_032814767.1_15973	SAR1B	5q31	SAR1A	10q22	ARL14	3q25	gene=LOC116944930]
>lcl|NC_046090.1_prot_XP_032814916.1_16116	UBE2D2	5q31	UBE2D3	4q24	UBE2D4	7p13	gene=LOC116945000]
>lcl|NC_046090.1_prot_XP_032814865.1_16064	GPX3	5q33	GPX6	6p22	GPX5	6p22	gene=LOC116944971]
>lcl|NC_046090.1_prot_XP_032814877.1_16075	C6orf47	6p21					gene=LOC116944977]
>lcl|NC_046090.1_prot_XP_032814849.1_16049	CLIC5	6p21	CLIC4	1p36	CLIC2	Xq28	gene=LOC116944961]
>lcl|NC_046090.1_prot_XP_032815065.1_15697	CYP21A2	6p21	CYP17A1	10q24	CYP1B1	2p22	gene=LOC116945069]
>lcl|NC_046090.1_prot_XP_032814635.1_15854	NEU1	6p21	NEU2	2q37	NEU4	2q37	gene=LOC116944885]
>lcl|NC_046090.1_prot_XP_032814827.1_16029	PPT2	6p21					gene=LOC116944954]
>lcl|NC_046090.1_prot_XP_032814526.1_15747	PRRT1	6p21	TMEM91	19q13	PRRT1B	9q34	gene=PRRT1]
>lcl|NC_046090.1_prot_XP_032815072.1_15778	ZBTB12	6p21	ZBTB26	9q33	ZBTB6	9q33	gene=LOC116945075]
>lcl|NC_046090.1_prot_XP_032814829.1_16030	GABBR1	6p22	GABBR2	9q22	CSMD3	8q23	gene=LOC116944955]
>lcl|NC_046090.1_prot_XP_032815024.1_16222	PDSS2	6q21	PDSS1	10p12			gene=PDSS2]
>lcl|NC_046090.1_prot_XP_032814850.1_16050	HDDC2	6q22					gene=HDDC2]
>lcl|NC_046090.1_prot_XP_032815012.1_16209	HEBP2	6q24	HEBP1	12p13			gene=LOC116945046]
>lcl|NC_046090.1_prot_XP_032814546.1_15768	DDC	7p12	HDC	15q21	GADL1	3p24	gene=DDC]
>lcl|NC_046090.1_prot_XP_032814980.1_16173	OGDH	7p13	OGDHL	10q11	DHTKD1	10p14	gene=LOC116945025]
>lcl|NC_046090.1_prot_XP_032814552.1_15774	SCIN	7p21	GSN	9q33	AVIL	12q14	gene=LOC116944850]
>lcl|NC_046090.1_prot_XP_032814554.1_15772	SCIN	7p21	GSN	9q33	VIL1	2q35	gene=LOC116944851]
>lcl|NC_046090.1_prot_XP_032814536.1_15757	SLC13A1	7q31	SLC13A4	7q33	SLC13A5	17p13	gene=LOC116944841]
>lcl|NC_046090.1_prot_XP_032814871.1_16068	ASH2L	8p11					gene=LOC116944975]
>lcl|NC_046090.1_prot_XP_032814985.1_16179	ERLIN2	8p11	ERLIN1	10q24			gene=LOC116945028]
>lcl|NC_046090.1_prot_XP_032814992.1_16184	IKBKB	8p11	CHUK	10q24	IKBKE	1q32	gene=IKBKB]
>lcl|NC_046090.1_prot_XP_032814765.1_15972	SH2D4A	8p21	SH2D4B	10q23	HSH2D	19p13	gene=LOC116944928]
>lcl|NC_046090.1_prot_XP_032815005.1_16198	RP1	8q11					gene=LOC116945039]
>lcl|NC_046090.1_prot_XP_032815032.1_16238	EEF1D	8q24	EEF1B2	2q33			gene=EEF1D]
>lcl|NC_046090.1_prot_XP_032814866.1_16065	SLC25A51	9p13	SLC25A52	18q12	SLC25A41	19p13	gene=LOC116944974]
>lcl|NC_046090.1_prot_XP_032814720.1_15939	AKNA	9q32	AKNAD1	1p13			gene=LOC116944920]
>lcl|NC_046090.1_prot_XP_032815082.1_16101	AMBP	9q32	WFIKKN2	17q21	SPINT1	15q15	gene=LOC116945084]
>lcl|NC_046090.1_prot_XP_032814902.1_16102	AMBP	9q32	LCN15	9q34			gene=LCN15]
>lcl|NC_046090.1_prot_XP_032814631.1_15851	ATP6V1G1	9q32	ATP6V1G2	6p21	ATP6V1G3	1q31	gene=LOC116944883]
>lcl|NC_046090.1_prot_XP_032815069.1_15701	COL27A1	9q32	COL24A1	1p22	COL1A2	7q21	gene=LOC116945072]
>lcl|NC_046090.1_prot_XP_032814690.1_15906	RGS3	9q32	RGS4	1q23	RGS5	1q23	gene=LOC116944904]
>lcl|NC_046090.1_prot_XP_032814709.1_15923	TMEM268	9q32					gene=TMEM268]
>lcl|NC_046090.1_prot_XP_032815075.1_15840	ADGRD2	9q33	ADGRL3	4q13	ADGRD1	12q24	gene=ADGRD2]
>lcl|NC_046090.1_prot_XP_032814822.1_16024	ANGPTL2	9q33	ANGPTL1	1q25	ANGPTL6	19p13	gene=LOC116944949]
>lcl|NC_046090.1_prot_XP_032814450.1_15669	CDK5RAP2	9q33	PDE4DIP	1q21	CDK5RAP2	9q33	gene=PDE4DIP]
>lcl|NC_046090.1_prot_XP_032815011.1_16208	DAB2IP	9q33	RASAL2	1q25	SYNGAP1	6p21	gene=LOC116945044]
>lcl|NC_046090.1_prot_XP_032814861.1_16061	FBXW2	9q33	FBXW7	4q31	FBXW11	5q35	gene=FBXW2]
>lcl|NC_046090.1_prot_XP_032814918.1_16119	GAPVD1	9q33	RABGEF1	7q11	RIN3	14q32	gene=GAPVD1]
>lcl|NC_046090.1_prot_XP_032814551.1_15777	GSN	9q33	SCIN	7p21	AVIL	12q14	gene=LOC116944849]
>lcl|NC_046090.1_prot_XP_032814556.1_15776	GSN	9q33	SCIN	7p21	VIL1	2q35	gene=LOC116944852]
>lcl|NC_046090.1_prot_XP_032814924.1_16124	LMX1B	9q33	LMX1A	1q23	LHX5	12q24	gene=LOC116945004]
>lcl|NC_046090.1_prot_XP_032814945.1_16143	MAPKAP1	9q33					gene=MAPKAP1]
>lcl|NC_046090.1_prot_XP_032814430.1_15651	MRRF	9q33					gene=MRRF]
>lcl|NC_046090.1_prot_XP_032814926.1_16129	MVB12B	9q33					gene=MVB12B]
>lcl|NC_046090.1_prot_XP_032814643.1_15861	PAPPA	9q33	PAPPA2	1q25	CSMD3	8q23	gene=LOC116944890]
>lcl|NC_046090.1_prot_XP_032814461.1_15683	PDCL	9q33	PDC	1q31			gene=LOC116944817]
>lcl|NC_046090.1_prot_XP_032814615.1_15838	PSMB7	9q33	PSMB10	16q22	PSMB6	17p13	gene=PSMB7]
>lcl|NC_046090.1_prot_XP_032814529.1_15750	RAB14	9q33	RAB4A	1q42	RAB4B	19q13	gene=RAB14]
>lcl|NC_046090.1_prot_XP_032814438.1_15661	RABGAP1	9q33	RABGAP1L	1q25	EVI5	1p22	gene=RABGAP1]
>lcl|NC_046090.1_prot_XP_032814458.1_15679	RPL35	9q33					gene=RPL35]
>lcl|NC_046090.1_prot_XP_032814995.1_16186	STOM	9q33	STOML3	13q13	NPHS2	1q25	gene=LOC116945035]
>lcl|NC_046090.1_prot_XP_032814532.1_15753	STRBP	9q33	ILF3	19p13	ZFR	5p13	gene=LOC116944840]
>lcl|NC_046090.1_prot_XP_032814598.1_15819	TNC	9q33	TNR	1q25	TNN	1q25	gene=LOC116944866]
>lcl|NC_046090.1_prot_XP_032814824.1_16027	ZBTB43	9q33	ZBTB34	9q33	ZBTB22	6p21	gene=LOC116944951]
>lcl|NC_046090.1_prot_XP_032814593.1_15814	ABL1	9q34	FRK	6q22	FYN	6q21	gene=LOC116944865]
>lcl|NC_046090.1_prot_XP_032814647.1_15866	AIF1L	9q34	AIF1	6p21	EFHD1	2q37	gene=LOC116944894]
>lcl|NC_046090.1_prot_XP_032815064.1_15696	CACNA1B	9q34	CACNA1A	19p13	CACNA1E	1q25	gene=LOC116945068]
>lcl|NC_046090.1_prot_XP_032814716.1_15930	CAMSAP1	9q34	CAMSAP2	1q32	CAMSAP3	19p13	gene=CAMSAP2]
>lcl|NC_046090.1_prot_XP_032814420.1_15643	CRAT	9q34	CROT	7q21	CPT1A	11q13	gene=LOC116944801]
>lcl|NC_046090.1_prot_XP_032814648.1_15890	DNM1	9q34	DNM2	19p13	DNM3	1q24	gene=LOC116944896]
>lcl|NC_046090.1_prot_XP_032814735.1_15958	EEIG1	9q34	EEIG2	1p13			gene=LOC116944924]
>lcl|NC_046090.1_prot_XP_032814472.1_15690	EHMT1	9q34	EHMT2	6p21	SUV39H2	10p13	gene=LOC116944821]
>lcl|NC_046090.1_prot_XP_032814691.1_15907	EXD3	9q34					gene=EXD3]
>lcl|NC_046090.1_prot_XP_032814561.1_15783	FNBP1	9q34	TRIP10	19p13	FNBP1L	1p22	gene=LOC116944856]
>lcl|NC_046090.1_prot_XP_032814476.1_15702	FPGS	9q34					gene=FPGS]
>lcl|NC_046090.1_prot_XP_032814680.1_15901	GOLGA2	9q34					gene=LOC116944900]
>lcl|NC_046090.1_prot_XP_032815059.1_15659	KCNT1	9q34	KCNT2	1q31	KCNU1	8p11	gene=LOC116945064]
>lcl|NC_046090.1_prot_XP_032814559.1_15782	LHX3	9q34	LHX4	1q25	LHX5	12q24	gene=LOC116944855]
>lcl|NC_046090.1_prot_XP_032814751.1_15967	MAN1B1	9q34	MAN1A2	1p12	MAN1A1	6q22	gene=MAN1B1]
>lcl|NC_046090.1_prot_XP_032814578.1_15800	MED27	9q34					gene=MED27]
>lcl|NC_046090.1_prot_XP_032814520.1_15742	MIGA2	9q34	MIGA1	1p31			gene=MIGA1]
>lcl|NC_046090.1_prot_XP_032814468.1_15689	MYMK	9q34	TMEM8B	9p13	PGAP6	16p13	gene=LOC116944820]
>lcl|NC_046090.1_prot_XP_032814422.1_15645	NACC2	9q34	NACC1	19p13	ZBTB37	1q25	gene=LOC116944802]
>lcl|NC_046090.1_prot_XP_032814863.1_16062	NIBAN2	9q34	NIBAN1	1q25	NIBAN3	19p13	gene=LOC116944969]
>lcl|NC_046090.1_prot_XP_032815028.1_16224	NOTCH1	9q34	NOTCH2	1p12	NOTCH3	19p13	gene=LOC116945057]
>lcl|NC_046090.1_prot_XP_032814702.1_15917	NRARP	9q34	PPP1R27	17q25	PPP1R12B	1q32	gene=NRARP]
>lcl|NC_046090.1_prot_XP_032814793.1_15997	NSMF	9q34					gene=NSMF]
>lcl|NC_046090.1_prot_XP_032814574.1_15796	NTNG2	9q34	NTN1	17p13	LAMA3	18q11	gene=LOC116944858]
>lcl|NC_046090.1_prot_XP_032814626.1_15847	OLFM1	9q34	OLFM3	1p21	OLFM2	19p13	gene=LOC116944879]
>lcl|NC_046090.1_prot_XP_032814802.1_16002	PNPLA7	9q34	PNPLA6	19p13			gene=PNPLA7]
>lcl|NC_046090.1_prot_XP_032814417.1_15816	QRFP	9q34					gene=LOC116944796]
>lcl|NC_046090.1_prot_XP_032814760.1_15963	SLC25A25	9q34	SLC25A23	19p13	SLC25A24	1p13	gene=LOC116944926]
>lcl|NC_046090.1_prot_XP_032814733.1_15944	STXBP1	9q34	STXBP2	19p13	STXBP3	1p13	gene=LOC116944922]
>lcl|NC_046090.1_prot_XP_032814464.1_15687	SURF4	9q34					gene=LOC116944818]
>lcl|NC_046090.1_prot_XP_032814590.1_15807	TOR2A	9q34	TOR3A	1q25	TOR1B	9q34	gene=LOC116944864]
>lcl|NC_046090.1_prot_XP_032814579.1_15810	TSC1	9q34					gene=TSC1]
>lcl|NC_046090.1_prot_XP_032814584.1_15801	TTC16	9q34	TTC6	14q21	RPAP3	12q13	gene=TTC16]
>lcl|NC_046090.1_prot_XP_032814864.1_16063	URM1	9q34					gene=URM1]
>lcl|NC_046090.1_prot_XP_032814504.1_15725	USP20	9q34	USP33	1p31	USP31	16p12	gene=USP33]
>lcl|NC_046090.1_prot_XP_032814796.1_16000	ZMYND19	9q34	MSS51	10q22	SMYD2	1q32	gene=ZMYND19]
>lcl|NC_046090.1_prot_XP_032814846.1_16047	MID1	Xp22	MID2	Xq22	TRIM25	17q22	gene=LOC116944960]
>lcl|NC_046090.1_prot_XP_032815062.1_15667	NO						gene=MUC8]
>lcl|NC_046090.1_prot_XP_032815063.1_15695	NO						gene=LOC116945067]
>lcl|NC_046090.1_prot_XP_032814612.1_15830	NO						gene=LOC116944870]
>lcl|NC_046090.1_prot_XP_032814644.1_15862	NO						gene=LOC116944891]
>lcl|NC_046090.1_prot_XP_032814710.1_15925	NO						gene=LOC116944915]
>lcl|NC_046090.1_prot_XP_032814823.1_16025	NO						gene=LOC116944950]
>lcl|NC_046090.1_prot_XP_032814853.1_16053	NO						gene=LOC116944967]
