# Supplementary material for: Emergence of the Synucleins
Source: Biology (Basel). 2023 Jul 27;12(8):1053. doi: 10.3390/biology12081053 (PMC10451939; doi:10.3390/biology12081053)
Supplement: Supplementary file 1 [file biology-12-01053-s001.zip › Supplementary File S5.xlsx]

## Sheet: Hoja1
Petromyzon Chromosome 22 genes with top scores against human chr. 2, 4, 5, 8, 10	Closest duplicate in P. marinus outside chr. 22 (BLASTP)	Chromosome where the duplicated is located
XP_032814630.1	XP_032813288.1	9
XP_032815014.1	XP_032831045.1	55
XP_032815013.1	no
XP_032814903.1	XP_032823594.1	38
XP_032814983.1	XP_032829220.1	50
XP_032814418.1	XP_032810376.1	14
XP_032814975.1	no
XP_032814984.1	XP_032808062.1	11
XP_032815084.1	XP_032805909.1	8
XP_032814990.1	XP_032805998.1	8
XP_032814912.1	XP_032805426.1	8
XP_032814987.1	XP_032814060.1	21
XP_032814907.1	no
XP_032814909.1	XP_032824894.1	41
XP_032814786.1	XP_032805352.1	8
XP_032814963.1	XP_032805418.1	8	synucleins
XP_032814771.1	no
XP_032814774.1	XP_032824962.1	41
XP_032814925.1	no
XP_032814970.1	XP_032833426.1	63
XP_032815083.1	XP_032805656.1	8
XP_032814961.1	XP_032805416.1	8
XP_032814778.1	XP_032825296.1	41
XP_032814785.1	XP_032824908.1	41
XP_032814962.1	XP_032805473.1	8
XP_032815021.1	XP_032826593.1	44
XP_032814813.1	XP_032827463.1	46
XP_032814917.1	XP_032805897.1	8
XP_032814767.1	XP_032835215.1	71
XP_032814916.1	XP_032825020.1	41
XP_032814865.1	XP_032805383.1	8
XP_032814871.1	XP_032823386.1	38
XP_032814985.1	no
XP_032814992.1	XP_032818990.1	30
XP_032814765.1	XP_032804131.1	1
XP_032815005.1	XP_032801528.1	1
XP_032815032.1	XP_032800569.1	8
